# Supplementary material for: Genome-Wide Identification and Expression Patterns of the F-box Family in Poplar under Salt Stress
Source: Int J Mol Sci. 2022 Sep 18;23(18):10934. doi: 10.3390/ijms231810934 (PMC9505895; doi:10.3390/ijms231810934)
Supplement: Supplementary file 1 [file ijms-23-10934-s001.zip › Table S1.xlsx]

## Sheet: sheet 1
Supplementary Table S1:The list of 245 PtrFBX genes in poplar
F-box gene	rename F-box gene
Potri.001G007000.1	PtrFBX1
Potri.001G008000.1	PtrFBX2
Potri.001G009400.1	PtrFBX3
Potri.001G021900.1	PtrFBX4
Potri.001G022000.1	PtrFBX5
Potri.001G022100.1	PtrFBX6
Potri.001G022300.1	PtrFBX7
Potri.001G022400.1	PtrFBX8
Potri.001G025600.1	PtrFBX9
Potri.001G035500.1	PtrFBX10
Potri.001G050100.1	PtrFBX11
Potri.001G057100.1	PtrFBX12
Potri.001G129200.1	PtrFBX13
Potri.001G160900.1	PtrFBX14
Potri.001G224200.1	PtrFBX15
Potri.001G224300.1	PtrFBX16
Potri.001G262900.1	PtrFBX17
Potri.001G273900.1	PtrFBX18
Potri.001G277400.1	PtrFBX19
Potri.001G318300.1	PtrFBX20
Potri.001G318400.1	PtrFBX21
Potri.001G322900.1	PtrFBX22
Potri.001G337200.1	PtrFBX23
Potri.001G337300.1	PtrFBX24
Potri.001G390200.1	PtrFBX25
Potri.001G395000.1	PtrFBX26
Potri.001G396800.1	PtrFBX27
Potri.001G397400.1	PtrFBX28
Potri.001G420500.1	PtrFBX29
Potri.001G458400.1	PtrFBX30
Potri.001G471400.1	PtrFBX31
Potri.001G471700.1	PtrFBX32
Potri.002G007700.1	PtrFBX33
Potri.002G034600.1	PtrFBX34
Potri.002G044800.1	PtrFBX35
Potri.002G068200.1	PtrFBX36
Potri.002G069900.1	PtrFBX37
Potri.002G074700.1	PtrFBX38
Potri.002G082500.1	PtrFBX39
Potri.002G091900.1	PtrFBX40
Potri.002G099400.1	PtrFBX41
Potri.002G117900.1	PtrFBX42
Potri.002G118700.1	PtrFBX43
Potri.002G122300.1	PtrFBX44
Potri.002G123100.1	PtrFBX45
Potri.002G137100.1	PtrFBX46
Potri.002G143200.1	PtrFBX47
Potri.002G166500.1	PtrFBX48
Potri.002G205200.1	PtrFBX49
Potri.002G217900.1	PtrFBX50
Potri.002G223000.1	PtrFBX51
Potri.003G062000.1	PtrFBX52
Potri.003G074100.1	PtrFBX53
Potri.003G171300.1	PtrFBX54
Potri.003G203000.1	PtrFBX55
Potri.003G203500.1	PtrFBX56
Potri.003G215900.1	PtrFBX57
Potri.003G217700.1	PtrFBX58
Potri.003G218400.1	PtrFBX59
Potri.004G000900.1	PtrFBX60
Potri.004G033900.1	PtrFBX61
Potri.004G076800.1	PtrFBX62
Potri.004G077300.1	PtrFBX63
Potri.004G112400.1	PtrFBX64
Potri.004G119500.1	PtrFBX65
Potri.004G134900.1	PtrFBX66
Potri.004G203300.1	PtrFBX67
Potri.004G236200.1	PtrFBX68
Potri.005G032100.1	PtrFBX69
Potri.005G043500.1	PtrFBX70
Potri.005G067300.1	PtrFBX71
Potri.005G104100.1	PtrFBX72
Potri.005G105200.1	PtrFBX73
Potri.005G109700.1	PtrFBX74
Potri.005G114900.1	PtrFBX75
Potri.005G121600.1	PtrFBX76
Potri.005G166500.1	PtrFBX77
Potri.005G170000.1	PtrFBX78
Potri.005G178600.1	PtrFBX79
Potri.005G185700.1	PtrFBX80
Potri.005G192300.1	PtrFBX81
Potri.005G192400.1	PtrFBX82
Potri.005G218400.1	PtrFBX83
Potri.005G228500.1	PtrFBX84
Potri.005G253500.1	PtrFBX85
Potri.005G254700.1	PtrFBX86
Potri.006G010800.1	PtrFBX87
Potri.006G011400.1	PtrFBX88
Potri.006G011800.1	PtrFBX89
Potri.006G011900.1	PtrFBX90
Potri.006G012000.1	PtrFBX91
Potri.006G012900.1	PtrFBX92
Potri.006G013000.1	PtrFBX93
Potri.006G013200.1	PtrFBX94
Potri.006G040000.1	PtrFBX95
Potri.006G068500.1	PtrFBX96
Potri.006G071100.1	PtrFBX97
Potri.006G166300.1	PtrFBX98
Potri.006G170300.1	PtrFBX99
Potri.006G193800.1	PtrFBX100
Potri.006G196900.1	PtrFBX101
Potri.006G208400.1	PtrFBX102
Potri.006G212600.1	PtrFBX103
Potri.006G217500.1	PtrFBX104
Potri.006G244700.1	PtrFBX105
Potri.006G254100.1	PtrFBX106
Potri.007G023400.1	PtrFBX107
Potri.007G045600.1	PtrFBX108
Potri.007G081100.1	PtrFBX109
Potri.007G102000.1	PtrFBX110
Potri.007G130600.1	PtrFBX111
Potri.008G000200.1	PtrFBX112
Potri.008G000600.1	PtrFBX113
Potri.008G000800.1	PtrFBX114
Potri.008G004500.1	PtrFBX115
Potri.008G006300.1	PtrFBX116
Potri.008G006800.1	PtrFBX117
Potri.008G006900.1	PtrFBX118
Potri.008G016300.1	PtrFBX119
Potri.008G050800.1	PtrFBX120
Potri.008G135200.1	PtrFBX121
Potri.008G144000.1	PtrFBX122
Potri.008G175200.1	PtrFBX123
Potri.008G176000.1	PtrFBX124
Potri.008G187200.1	PtrFBX125
Potri.008G195200.1	PtrFBX126
Potri.008G199500.1	PtrFBX127
Potri.008G199800.1	PtrFBX128
Potri.008G215800.1	PtrFBX129
Potri.008G215900.1	PtrFBX130
Potri.008G216000.1	PtrFBX131
Potri.009G066500.1	PtrFBX132
Potri.009G068100.1	PtrFBX133
Potri.009G102600.1	PtrFBX134
Potri.009G132400.1	PtrFBX135
Potri.009G139500.1	PtrFBX136
Potri.009G140000.1	PtrFBX137
Potri.009G157900.1	PtrFBX138
Potri.009G164200.1	PtrFBX139
Potri.010G031000.1	PtrFBX140
Potri.010G045300.1	PtrFBX141
Potri.010G059200.1	PtrFBX142
Potri.010G060800.1	PtrFBX143
Potri.010G105700.1	PtrFBX144
Potri.010G134200.2	PtrFBX145
Potri.010G149000.1	PtrFBX146
Potri.010G154500.1	PtrFBX147
Potri.010G154600.1	PtrFBX148
Potri.010G154700.1	PtrFBX149
Potri.010G207400.1	PtrFBX150
Potri.010G207500.1	PtrFBX151
Potri.010G251400.1	PtrFBX152
Potri.010G252200.1	PtrFBX153
Potri.010G254000.1	PtrFBX154
Potri.011G004800.1	PtrFBX155
Potri.011G010200.1	PtrFBX156
Potri.011G024200.1	PtrFBX157
Potri.011G024300.1	PtrFBX158
Potri.011G024600.1	PtrFBX159
Potri.011G037200.1	PtrFBX160
Potri.011G042400.1	PtrFBX161
Potri.011G098700.1	PtrFBX162
Potri.011G100700.1	PtrFBX163
Potri.011G104100.1	PtrFBX164
Potri.011G104200.1	PtrFBX165
Potri.011G104300.1	PtrFBX166
Potri.011G109300.1	PtrFBX167
Potri.011G121200.1	PtrFBX168
Potri.011G121400.1	PtrFBX169
Potri.011G121500.1	PtrFBX170
Potri.011G136200.1	PtrFBX171
Potri.011G137200.1	PtrFBX172
Potri.012G014300.1	PtrFBX173
Potri.012G014700.1	PtrFBX174
Potri.012G035500.1	PtrFBX175
Potri.012G099400.1	PtrFBX176
Potri.012G099800.1	PtrFBX177
Potri.012G100500.1	PtrFBX178
Potri.013G021600.1	PtrFBX179
Potri.013G053300.1	PtrFBX180
Potri.013G065500.1	PtrFBX181
Potri.013G067800.1	PtrFBX182
Potri.013G104100.1	PtrFBX183
Potri.013G104300.1	PtrFBX184
Potri.013G109900.1	PtrFBX185
Potri.013G146500.1	PtrFBX186
Potri.013G146800.1	PtrFBX187
Potri.013G151200.1	PtrFBX188
Potri.013G151700.1	PtrFBX189
Potri.014G016200.1	PtrFBX190
Potri.014G022100.1	PtrFBX191
Potri.014G023500.1	PtrFBX192
Potri.014G039700.1	PtrFBX193
Potri.014G093200.1	PtrFBX194
Potri.014G130000.1	PtrFBX195
Potri.014G134800.1	PtrFBX196
Potri.014G162600.1	PtrFBX197
Potri.014G163700.1	PtrFBX198
Potri.014G165700.1	PtrFBX199
Potri.015G002100.1	PtrFBX200
Potri.015G011000.1	PtrFBX201
Potri.015G011200.1	PtrFBX202
Potri.015G013500.1	PtrFBX203
Potri.015G019300.1	PtrFBX204
Potri.015G028500.1	PtrFBX205
Potri.015G098700.1	PtrFBX206
Potri.015G098800.1	PtrFBX207
Potri.016G012500.1	PtrFBX208
Potri.016G012700.1	PtrFBX209
Potri.016G035900.1	PtrFBX210
Potri.016G079300.1	PtrFBX211
Potri.016G106600.1	PtrFBX212
Potri.016G108200.1	PtrFBX213
Potri.016G108600.1	PtrFBX214
Potri.017G000700.1	PtrFBX215
Potri.017G011100.1	PtrFBX216
Potri.017G012200.1	PtrFBX217
Potri.017G058000.1	PtrFBX218
Potri.017G058900.1	PtrFBX219
Potri.017G061600.1	PtrFBX220
Potri.017G102300.1	PtrFBX221
Potri.017G119200.1	PtrFBX222
Potri.017G146300.1	PtrFBX223
Potri.017G146400.1	PtrFBX224
Potri.017G146500.1	PtrFBX225
Potri.018G007100.1	PtrFBX226
Potri.018G007900.1	PtrFBX227
Potri.018G015800.1	PtrFBX228
Potri.018G027700.1	PtrFBX229
Potri.018G090800.1	PtrFBX230
Potri.018G130800.1	PtrFBX231
Potri.018G132800.1	PtrFBX232
Potri.019G013900.1	PtrFBX233
Potri.019G023500.1	PtrFBX234
Potri.019G062900.1	PtrFBX235
Potri.T047400.1	PtrFBX236
Potri.T047800.1	PtrFBX237
Potri.T048500.1	PtrFBX238
Potri.T048600.1	PtrFBX239
Potri.T088000.1	PtrFBX240
Potri.T088100.1	PtrFBX241
Potri.T134300.1	PtrFBX242
Potri.T135000.1	PtrFBX243
Potri.T153900.1	PtrFBX244
Potri.T156800.1	PtrFBX245
GO_Name	GO_ID	GO_Level	P_value	EnrichmentScore	HitsGenesCountsInSelectedSet	HitsGenesCountsInBackground	AllGenesCountsInSelectedSet	AllGenesCountsInBackground	GenesOfSelectedSetInGOterm	corrected p-value(BH method)
ubiquitin-protein transferase activity	GO:0004842	5	0	12.1404	22	1085	43	25746	Potri.002G205200.1,Potri.002G069900.1,Potri.014G130000.1,Potri.T134300.1,Potri.017G102300.1,Potri.008G199800.1,Potri.003G171300.1,Potri.001G160900.1,Potri.014G093200.1,Potri.004G112400.1,Potri.014G016200.1,Potri.003G062000.1,Potri.013G104100.1,Potri.002G123100.1,Potri.014G023500.1,Potri.001G057100.1,Potri.014G134800.1,Potri.002G166500.1,Potri.006G217500.1,Potri.004G134900.1,Potri.003G074100.1,Pot…	0
ubiquitin-like protein transferase activity	GO:0019787	4	1.11e-16	11.5852	22	1137	43	25746	Potri.002G205200.1,Potri.002G069900.1,Potri.014G130000.1,Potri.T134300.1,Potri.017G102300.1,Potri.008G199800.1,Potri.003G171300.1,Potri.001G160900.1,Potri.014G093200.1,Potri.004G112400.1,Potri.014G016200.1,Potri.003G062000.1,Potri.013G104100.1,Potri.002G123100.1,Potri.014G023500.1,Potri.001G057100.1,Potri.014G134800.1,Potri.002G166500.1,Potri.006G217500.1,Potri.004G134900.1,Potri.003G074100.1,Pot…	3.16e-15
phosphatidylinositol binding	GO:0035091	5	8.88e-15	35.7945	11	184	43	25746	Potri.002G034600.1,Potri.007G023400.1,Potri.005G121600.1,Potri.005G228500.1,Potri.011G109300.1,Potri.002G068200.1,Potri.005G192300.1,Potri.010G031000.1,Potri.001G390200.1,Potri.005G192400.1,Potri.008G195200.1,	1.69e-13
phospholipid binding	GO:0005543	4	1.06e-12	23.1094	11	285	43	25746	Potri.002G034600.1,Potri.007G023400.1,Potri.005G121600.1,Potri.005G228500.1,Potri.011G109300.1,Potri.002G068200.1,Potri.005G192300.1,Potri.010G031000.1,Potri.001G390200.1,Potri.005G192400.1,Potri.008G195200.1,	1.51e-11
lipid binding	GO:0008289	3	1.45e-11	18.1438	11	363	43	25746	Potri.002G034600.1,Potri.007G023400.1,Potri.005G121600.1,Potri.005G228500.1,Potri.011G109300.1,Potri.002G068200.1,Potri.005G192300.1,Potri.010G031000.1,Potri.001G390200.1,Potri.005G192400.1,Potri.008G195200.1,	1.65e-10
anion binding	GO:0043168	4	3.15e-07	5.48919	13	1418	43	25746	Potri.002G034600.1,Potri.007G023400.1,Potri.005G121600.1,Potri.005G228500.1,Potri.011G109300.1,Potri.002G068200.1,Potri.005G192300.1,Potri.010G031000.1,Potri.001G390200.1,Potri.014G134800.1,Potri.005G192400.1,Potri.008G195200.1,Potri.017G061600.1,	2.56e-06
catalytic activity, acting on a protein	GO:0140096	3	2.08e-06	2.69539	22	4887	43	25746	Potri.002G205200.1,Potri.002G069900.1,Potri.014G130000.1,Potri.T134300.1,Potri.017G102300.1,Potri.008G199800.1,Potri.003G171300.1,Potri.001G160900.1,Potri.014G093200.1,Potri.004G112400.1,Potri.014G016200.1,Potri.003G062000.1,Potri.013G104100.1,Potri.002G123100.1,Potri.014G023500.1,Potri.001G057100.1,Potri.014G134800.1,Potri.002G166500.1,Potri.006G217500.1,Potri.004G134900.1,Potri.003G074100.1,Pot…	1.32e-05
transferase activity	GO:0016740	3	0.000144	2.08919	22	6305	43	25746	Potri.002G205200.1,Potri.002G069900.1,Potri.014G130000.1,Potri.T134300.1,Potri.017G102300.1,Potri.008G199800.1,Potri.003G171300.1,Potri.001G160900.1,Potri.014G093200.1,Potri.004G112400.1,Potri.014G016200.1,Potri.003G062000.1,Potri.013G104100.1,Potri.002G123100.1,Potri.014G023500.1,Potri.001G057100.1,Potri.014G134800.1,Potri.002G166500.1,Potri.006G217500.1,Potri.004G134900.1,Potri.003G074100.1,Pot…	0.000746
ion binding	GO:0043167	3	0.000205	3.01459	13	2582	43	25746	Potri.002G034600.1,Potri.007G023400.1,Potri.005G121600.1,Potri.005G228500.1,Potri.011G109300.1,Potri.002G068200.1,Potri.005G192300.1,Potri.010G031000.1,Potri.001G390200.1,Potri.014G134800.1,Potri.005G192400.1,Potri.008G195200.1,Potri.017G061600.1,	0.000971
cullin-RING ubiquitin ligase complex	GO:0031461	6	1.11e-16	27.5989	19	399	52	30138	Potri.T156800.1,Potri.014G022100.1,Potri.014G165700.1,Potri.013G104300.1,Potri.008G176000.1,Potri.003G217700.1,Potri.002G044800.1,Potri.002G122300.1,Potri.001G008000.1,Potri.002G007700.1,Potri.009G066500.1,Potri.006G196900.1,Potri.006G254100.1,Potri.010G059200.1,Potri.005G253500.1,Potri.014G134800.1,Potri.004G134900.1,Potri.017G061600.1,Potri.002G074700.1,	6e-15
Cul3-RING ubiquitin ligase complex	GO:0031463	7	1.11e-16	173.873	9	30	52	30138	Potri.T156800.1,Potri.013G104300.1,Potri.008G176000.1,Potri.003G217700.1,Potri.001G008000.1,Potri.002G007700.1,Potri.009G066500.1,Potri.010G059200.1,Potri.005G253500.1,	6e-15
SCF ubiquitin ligase complex	GO:0019005	7	2.22e-16	48.2981	12	144	52	30138	Potri.014G022100.1,Potri.014G165700.1,Potri.002G044800.1,Potri.002G122300.1,Potri.002G007700.1,Potri.006G196900.1,Potri.006G254100.1,Potri.005G253500.1,Potri.014G134800.1,Potri.004G134900.1,Potri.017G061600.1,Potri.002G074700.1,	4e-15
transferase complex	GO:1990234	4	3.33e-16	10.1005	21	1205	52	30138	Potri.T156800.1,Potri.014G022100.1,Potri.014G165700.1,Potri.013G104300.1,Potri.008G176000.1,Potri.003G217700.1,Potri.002G044800.1,Potri.002G122300.1,Potri.004G119500.1,Potri.001G008000.1,Potri.002G007700.1,Potri.009G066500.1,Potri.006G196900.1,Potri.006G254100.1,Potri.010G059200.1,Potri.012G035500.1,Potri.005G253500.1,Potri.014G134800.1,Potri.004G134900.1,Potri.017G061600.1,Potri.002G074700.1,	4.5e-15
ubiquitin ligase complex	GO:0000151	5	4.44e-16	24.0061	21	507	52	30138	Potri.T156800.1,Potri.014G022100.1,Potri.014G165700.1,Potri.013G104300.1,Potri.008G176000.1,Potri.003G217700.1,Potri.002G044800.1,Potri.002G122300.1,Potri.004G119500.1,Potri.001G008000.1,Potri.002G007700.1,Potri.009G066500.1,Potri.006G196900.1,Potri.006G254100.1,Potri.010G059200.1,Potri.012G035500.1,Potri.005G253500.1,Potri.014G134800.1,Potri.004G134900.1,Potri.017G061600.1,Potri.002G074700.1,	4.8e-15
intracellular protein-containing complex	GO:0140535	3	2.22e-15	8.97575	21	1356	52	30138	Potri.T156800.1,Potri.014G022100.1,Potri.014G165700.1,Potri.013G104300.1,Potri.008G176000.1,Potri.003G217700.1,Potri.002G044800.1,Potri.002G122300.1,Potri.004G119500.1,Potri.001G008000.1,Potri.002G007700.1,Potri.009G066500.1,Potri.006G196900.1,Potri.006G254100.1,Potri.010G059200.1,Potri.012G035500.1,Potri.005G253500.1,Potri.014G134800.1,Potri.004G134900.1,Potri.017G061600.1,Potri.002G074700.1,	2e-14
catalytic complex	GO:1902494	3	1.15e-11	5.77651	21	2107	52	30138	Potri.T156800.1,Potri.014G022100.1,Potri.014G165700.1,Potri.013G104300.1,Potri.008G176000.1,Potri.003G217700.1,Potri.002G044800.1,Potri.002G122300.1,Potri.004G119500.1,Potri.001G008000.1,Potri.002G007700.1,Potri.009G066500.1,Potri.006G196900.1,Potri.006G254100.1,Potri.010G059200.1,Potri.012G035500.1,Potri.005G253500.1,Potri.014G134800.1,Potri.004G134900.1,Potri.017G061600.1,Potri.002G074700.1,	8.84e-11
nucleus	GO:0005634	6	0.000385	1.69765	30	10242	52	30138	Potri.002G205200.1,Potri.014G022100.1,Potri.014G130000.1,Potri.007G023400.1,Potri.T134300.1,Potri.005G121600.1,Potri.001G277400.1,Potri.005G178600.1,Potri.008G199800.1,Potri.010G105700.1,Potri.002G044800.1,Potri.002G122300.1,Potri.008G135200.1,Potri.011G109300.1,Potri.001G471700.1,Potri.006G166300.1,Potri.002G068200.1,Potri.005G192300.1,Potri.005G104100.1,Potri.006G254100.1,Potri.005G105200.1,Pot…	0.0026018
protein-containing complex	GO:0032991	2	0.000619	2.01408	21	6043	52	30138	Potri.T156800.1,Potri.014G022100.1,Potri.014G165700.1,Potri.013G104300.1,Potri.008G176000.1,Potri.003G217700.1,Potri.002G044800.1,Potri.002G122300.1,Potri.004G119500.1,Potri.001G008000.1,Potri.002G007700.1,Potri.009G066500.1,Potri.006G196900.1,Potri.006G254100.1,Potri.010G059200.1,Potri.012G035500.1,Potri.005G253500.1,Potri.014G134800.1,Potri.004G134900.1,Potri.017G061600.1,Potri.002G074700.1,	0.00371283
protein ubiquitination	GO:0016567	10	0	9.61085	25	1231	63	29814	Potri.002G205200.1,Potri.002G069900.1,Potri.014G130000.1,Potri.T134300.1,Potri.001G277400.1,Potri.004G236200.1,Potri.017G102300.1,Potri.008G199800.1,Potri.003G171300.1,Potri.001G160900.1,Potri.014G093200.1,Potri.004G112400.1,Potri.014G016200.1,Potri.003G062000.1,Potri.013G104100.1,Potri.002G123100.1,Potri.014G023500.1,Potri.009G140000.1,Potri.001G057100.1,Potri.014G134800.1,Potri.002G166500.1,Pot…	0
SCF-dependent proteasomal ubiquitin-dependent protein catabolic process	GO:0031146	11	0	103.521	14	64	63	29814	Potri.002G069900.1,Potri.017G102300.1,Potri.008G199800.1,Potri.002G044800.1,Potri.003G171300.1,Potri.001G160900.1,Potri.004G112400.1,Potri.014G016200.1,Potri.003G062000.1,Potri.013G104100.1,Potri.001G057100.1,Potri.006G217500.1,Potri.003G074100.1,Potri.002G074700.1,	0
protein modification by small protein conjugation	GO:0032446	9	0	9.05199	25	1307	63	29814	Potri.002G205200.1,Potri.002G069900.1,Potri.014G130000.1,Potri.T134300.1,Potri.001G277400.1,Potri.004G236200.1,Potri.017G102300.1,Potri.008G199800.1,Potri.003G171300.1,Potri.001G160900.1,Potri.014G093200.1,Potri.004G112400.1,Potri.014G016200.1,Potri.003G062000.1,Potri.013G104100.1,Potri.002G123100.1,Potri.014G023500.1,Potri.009G140000.1,Potri.001G057100.1,Potri.014G134800.1,Potri.002G166500.1,Pot…	0
protein modification by small protein conjugation or removal	GO:0070647	8	0	8.09785	25	1461	63	29814	Potri.002G205200.1,Potri.002G069900.1,Potri.014G130000.1,Potri.T134300.1,Potri.001G277400.1,Potri.004G236200.1,Potri.017G102300.1,Potri.008G199800.1,Potri.003G171300.1,Potri.001G160900.1,Potri.014G093200.1,Potri.004G112400.1,Potri.014G016200.1,Potri.003G062000.1,Potri.013G104100.1,Potri.002G123100.1,Potri.014G023500.1,Potri.009G140000.1,Potri.001G057100.1,Potri.014G134800.1,Potri.002G166500.1,Pot…	0
ubiquitin-dependent protein catabolic process	GO:0006511	9	8.88e-16	9.65792	21	1029	63	29814	Potri.002G069900.1,Potri.014G165700.1,Potri.004G236200.1,Potri.017G102300.1,Potri.008G199800.1,Potri.002G044800.1,Potri.003G171300.1,Potri.001G160900.1,Potri.004G119500.1,Potri.004G112400.1,Potri.014G016200.1,Potri.003G062000.1,Potri.013G104100.1,Potri.006G196900.1,Potri.006G254100.1,Potri.012G035500.1,Potri.001G057100.1,Potri.006G217500.1,Potri.004G134900.1,Potri.003G074100.1,Potri.002G074700.1,	7.21e-14
modification-dependent protein catabolic process	GO:0019941	8	8.88e-16	9.62052	21	1033	63	29814	Potri.002G069900.1,Potri.014G165700.1,Potri.004G236200.1,Potri.017G102300.1,Potri.008G199800.1,Potri.002G044800.1,Potri.003G171300.1,Potri.001G160900.1,Potri.004G119500.1,Potri.004G112400.1,Potri.014G016200.1,Potri.003G062000.1,Potri.013G104100.1,Potri.006G196900.1,Potri.006G254100.1,Potri.012G035500.1,Potri.001G057100.1,Potri.006G217500.1,Potri.004G134900.1,Potri.003G074100.1,Potri.002G074700.1,	7.21e-14
modification-dependent macromolecule catabolic process	GO:0043632	7	2.44e-15	9.25326	21	1074	63	29814	Potri.002G069900.1,Potri.014G165700.1,Potri.004G236200.1,Potri.017G102300.1,Potri.008G199800.1,Potri.002G044800.1,Potri.003G171300.1,Potri.001G160900.1,Potri.004G119500.1,Potri.004G112400.1,Potri.014G016200.1,Potri.003G062000.1,Potri.013G104100.1,Potri.006G196900.1,Potri.006G254100.1,Potri.012G035500.1,Potri.001G057100.1,Potri.006G217500.1,Potri.004G134900.1,Potri.003G074100.1,Potri.002G074700.1,	1.42e-13
proteasome-mediated ubiquitin-dependent protein catabolic process	GO:0043161	10	2.26e-14	10.9349	18	779	63	29814	Potri.002G069900.1,Potri.014G165700.1,Potri.017G102300.1,Potri.008G199800.1,Potri.002G044800.1,Potri.003G171300.1,Potri.001G160900.1,Potri.004G119500.1,Potri.004G112400.1,Potri.014G016200.1,Potri.003G062000.1,Potri.013G104100.1,Potri.006G196900.1,Potri.012G035500.1,Potri.001G057100.1,Potri.006G217500.1,Potri.003G074100.1,Potri.002G074700.1,	1.15e-12
proteolysis involved in cellular protein catabolic process	GO:0051603	7	3.06e-14	8.15928	21	1218	63	29814	Potri.002G069900.1,Potri.014G165700.1,Potri.004G236200.1,Potri.017G102300.1,Potri.008G199800.1,Potri.002G044800.1,Potri.003G171300.1,Potri.001G160900.1,Potri.004G119500.1,Potri.004G112400.1,Potri.014G016200.1,Potri.003G062000.1,Potri.013G104100.1,Potri.006G196900.1,Potri.006G254100.1,Potri.012G035500.1,Potri.001G057100.1,Potri.006G217500.1,Potri.004G134900.1,Potri.003G074100.1,Potri.002G074700.1,	1.38e-12
cellular protein catabolic process	GO:0044257	7	6.63e-14	7.84373	21	1267	63	29814	Potri.002G069900.1,Potri.014G165700.1,Potri.004G236200.1,Potri.017G102300.1,Potri.008G199800.1,Potri.002G044800.1,Potri.003G171300.1,Potri.001G160900.1,Potri.004G119500.1,Potri.004G112400.1,Potri.014G016200.1,Potri.003G062000.1,Potri.013G104100.1,Potri.006G196900.1,Potri.006G254100.1,Potri.012G035500.1,Potri.001G057100.1,Potri.006G217500.1,Potri.004G134900.1,Potri.003G074100.1,Potri.002G074700.1,	2.69e-12
proteasomal protein catabolic process	GO:0010498	8	7.46e-14	10.2015	18	835	63	29814	Potri.002G069900.1,Potri.014G165700.1,Potri.017G102300.1,Potri.008G199800.1,Potri.002G044800.1,Potri.003G171300.1,Potri.001G160900.1,Potri.004G119500.1,Potri.004G112400.1,Potri.014G016200.1,Potri.003G062000.1,Potri.013G104100.1,Potri.006G196900.1,Potri.012G035500.1,Potri.001G057100.1,Potri.006G217500.1,Potri.003G074100.1,Potri.002G074700.1,	2.75e-12
protein catabolic process	GO:0030163	6	8.3e-13	6.88227	21	1444	63	29814	Potri.002G069900.1,Potri.014G165700.1,Potri.004G236200.1,Potri.017G102300.1,Potri.008G199800.1,Potri.002G044800.1,Potri.003G171300.1,Potri.001G160900.1,Potri.004G119500.1,Potri.004G112400.1,Potri.014G016200.1,Potri.003G062000.1,Potri.013G104100.1,Potri.006G196900.1,Potri.006G254100.1,Potri.012G035500.1,Potri.001G057100.1,Potri.006G217500.1,Potri.004G134900.1,Potri.003G074100.1,Potri.002G074700.1,	2.81e-11
cellular macromolecule catabolic process	GO:0044265	6	2.81e-11	5.71149	21	1740	63	29814	Potri.002G069900.1,Potri.014G165700.1,Potri.004G236200.1,Potri.017G102300.1,Potri.008G199800.1,Potri.002G044800.1,Potri.003G171300.1,Potri.001G160900.1,Potri.004G119500.1,Potri.004G112400.1,Potri.014G016200.1,Potri.003G062000.1,Potri.013G104100.1,Potri.006G196900.1,Potri.006G254100.1,Potri.012G035500.1,Potri.001G057100.1,Potri.006G217500.1,Potri.004G134900.1,Potri.003G074100.1,Potri.002G074700.1,	8.78e-10
organonitrogen compound catabolic process	GO:1901565	5	8.11e-11	5.39522	21	1842	63	29814	Potri.002G069900.1,Potri.014G165700.1,Potri.004G236200.1,Potri.017G102300.1,Potri.008G199800.1,Potri.002G044800.1,Potri.003G171300.1,Potri.001G160900.1,Potri.004G119500.1,Potri.004G112400.1,Potri.014G016200.1,Potri.003G062000.1,Potri.013G104100.1,Potri.006G196900.1,Potri.006G254100.1,Potri.012G035500.1,Potri.001G057100.1,Potri.006G217500.1,Potri.004G134900.1,Potri.003G074100.1,Potri.002G074700.1,	2.35e-09
proteolysis	GO:0006508	6	2.95e-10	5.02935	21	1976	63	29814	Potri.002G069900.1,Potri.014G165700.1,Potri.004G236200.1,Potri.017G102300.1,Potri.008G199800.1,Potri.002G044800.1,Potri.003G171300.1,Potri.001G160900.1,Potri.004G119500.1,Potri.004G112400.1,Potri.014G016200.1,Potri.003G062000.1,Potri.013G104100.1,Potri.006G196900.1,Potri.006G254100.1,Potri.012G035500.1,Potri.001G057100.1,Potri.006G217500.1,Potri.004G134900.1,Potri.003G074100.1,Potri.002G074700.1,	7.98e-09
macromolecule catabolic process	GO:0009057	5	4.74e-10	4.90039	21	2028	63	29814	Potri.002G069900.1,Potri.014G165700.1,Potri.004G236200.1,Potri.017G102300.1,Potri.008G199800.1,Potri.002G044800.1,Potri.003G171300.1,Potri.001G160900.1,Potri.004G119500.1,Potri.004G112400.1,Potri.014G016200.1,Potri.003G062000.1,Potri.013G104100.1,Potri.006G196900.1,Potri.006G254100.1,Potri.012G035500.1,Potri.001G057100.1,Potri.006G217500.1,Potri.004G134900.1,Potri.003G074100.1,Potri.002G074700.1,	1.2e-08
organic substance catabolic process	GO:1901575	4	5.62e-07	3.26693	21	3042	63	29814	Potri.002G069900.1,Potri.014G165700.1,Potri.004G236200.1,Potri.017G102300.1,Potri.008G199800.1,Potri.002G044800.1,Potri.003G171300.1,Potri.001G160900.1,Potri.004G119500.1,Potri.004G112400.1,Potri.014G016200.1,Potri.003G062000.1,Potri.013G104100.1,Potri.006G196900.1,Potri.006G254100.1,Potri.012G035500.1,Potri.001G057100.1,Potri.006G217500.1,Potri.004G134900.1,Potri.003G074100.1,Potri.002G074700.1,	1.34e-05
cellular catabolic process	GO:0044248	4	6.1e-07	3.2509	21	3057	63	29814	Potri.002G069900.1,Potri.014G165700.1,Potri.004G236200.1,Potri.017G102300.1,Potri.008G199800.1,Potri.002G044800.1,Potri.003G171300.1,Potri.001G160900.1,Potri.004G119500.1,Potri.004G112400.1,Potri.014G016200.1,Potri.003G062000.1,Potri.013G104100.1,Potri.006G196900.1,Potri.006G254100.1,Potri.012G035500.1,Potri.001G057100.1,Potri.006G217500.1,Potri.004G134900.1,Potri.003G074100.1,Potri.002G074700.1,	1.37e-05
cellular protein metabolic process	GO:0044267	6	8.74e-07	2.20142	33	7094	63	29814	Potri.002G205200.1,Potri.002G069900.1,Potri.014G130000.1,Potri.T134300.1,Potri.001G277400.1,Potri.014G165700.1,Potri.004G236200.1,Potri.017G102300.1,Potri.005G178600.1,Potri.008G199800.1,Potri.002G044800.1,Potri.003G171300.1,Potri.001G160900.1,Potri.004G119500.1,Potri.014G093200.1,Potri.004G112400.1,Potri.014G016200.1,Potri.003G062000.1,Potri.013G104100.1,Potri.006G196900.1,Potri.006G254100.1,Pot…	1.87e-05
cellular macromolecule metabolic process	GO:0044260	5	9.6e-07	1.71382	46	12702	63	29814	Potri.002G205200.1,Potri.002G069900.1,Potri.014G130000.1,Potri.007G023400.1,Potri.T134300.1,Potri.005G121600.1,Potri.001G277400.1,Potri.014G165700.1,Potri.004G236200.1,Potri.017G102300.1,Potri.005G178600.1,Potri.008G199800.1,Potri.010G105700.1,Potri.002G044800.1,Potri.003G171300.1,Potri.001G160900.1,Potri.004G119500.1,Potri.008G135200.1,Potri.014G093200.1,Potri.011G109300.1,Potri.004G112400.1,Pot…	1.95e-05
catabolic process	GO:0009056	3	4.53e-06	2.87308	21	3459	63	29814	Potri.002G069900.1,Potri.014G165700.1,Potri.004G236200.1,Potri.017G102300.1,Potri.008G199800.1,Potri.002G044800.1,Potri.003G171300.1,Potri.001G160900.1,Potri.004G119500.1,Potri.004G112400.1,Potri.014G016200.1,Potri.003G062000.1,Potri.013G104100.1,Potri.006G196900.1,Potri.006G254100.1,Potri.012G035500.1,Potri.001G057100.1,Potri.006G217500.1,Potri.004G134900.1,Potri.003G074100.1,Potri.002G074700.1,	8.77e-05
protein metabolic process	GO:0019538	5	5.07e-06	2.04436	33	7639	63	29814	Potri.002G205200.1,Potri.002G069900.1,Potri.014G130000.1,Potri.T134300.1,Potri.001G277400.1,Potri.014G165700.1,Potri.004G236200.1,Potri.017G102300.1,Potri.005G178600.1,Potri.008G199800.1,Potri.002G044800.1,Potri.003G171300.1,Potri.001G160900.1,Potri.004G119500.1,Potri.014G093200.1,Potri.004G112400.1,Potri.014G016200.1,Potri.003G062000.1,Potri.013G104100.1,Potri.006G196900.1,Potri.006G254100.1,Pot…	9.35e-05
cellular protein modification process	GO:0006464	7	5.18e-05	2.18525	25	5414	63	29814	Potri.002G205200.1,Potri.002G069900.1,Potri.014G130000.1,Potri.T134300.1,Potri.001G277400.1,Potri.004G236200.1,Potri.017G102300.1,Potri.008G199800.1,Potri.003G171300.1,Potri.001G160900.1,Potri.014G093200.1,Potri.004G112400.1,Potri.014G016200.1,Potri.003G062000.1,Potri.013G104100.1,Potri.002G123100.1,Potri.014G023500.1,Potri.009G140000.1,Potri.001G057100.1,Potri.014G134800.1,Potri.002G166500.1,Pot…	0.000809
protein modification process	GO:0036211	6	5.18e-05	2.18525	25	5414	63	29814	Potri.002G205200.1,Potri.002G069900.1,Potri.014G130000.1,Potri.T134300.1,Potri.001G277400.1,Potri.004G236200.1,Potri.017G102300.1,Potri.008G199800.1,Potri.003G171300.1,Potri.001G160900.1,Potri.014G093200.1,Potri.004G112400.1,Potri.014G016200.1,Potri.003G062000.1,Potri.013G104100.1,Potri.002G123100.1,Potri.014G023500.1,Potri.009G140000.1,Potri.001G057100.1,Potri.014G134800.1,Potri.002G166500.1,Pot…	0.000809
regulation of cellular process	GO:0050794	4	0.000151	1.6261	38	11059	63	29814	Potri.002G205200.1,Potri.001G007000.1,Potri.014G130000.1,Potri.007G023400.1,Potri.T134300.1,Potri.002G217900.1,Potri.005G121600.1,Potri.014G165700.1,Potri.002G223000.1,Potri.005G178600.1,Potri.010G105700.1,Potri.014G162600.1,Potri.003G171300.1,Potri.001G160900.1,Potri.002G007700.1,Potri.008G135200.1,Potri.005G166500.1,Potri.011G109300.1,Potri.003G062000.1,Potri.002G068200.1,Potri.005G192300.1,Pot…	0.00185931
response to fungus	GO:0009620	6	0.000277	4.17973	9	1019	63	29814	Potri.007G023400.1,Potri.005G121600.1,Potri.011G109300.1,Potri.002G068200.1,Potri.005G192300.1,Potri.010G031000.1,Potri.001G390200.1,Potri.005G192400.1,Potri.008G195200.1,	0.00321614
macromolecule metabolic process	GO:0043170	4	0.000448	1.4121	46	15416	63	29814	Potri.002G205200.1,Potri.002G069900.1,Potri.014G130000.1,Potri.007G023400.1,Potri.T134300.1,Potri.005G121600.1,Potri.001G277400.1,Potri.014G165700.1,Potri.004G236200.1,Potri.017G102300.1,Potri.005G178600.1,Potri.008G199800.1,Potri.010G105700.1,Potri.002G044800.1,Potri.003G171300.1,Potri.001G160900.1,Potri.004G119500.1,Potri.008G135200.1,Potri.014G093200.1,Potri.011G109300.1,Potri.004G112400.1,Pot…	0.00443208
macromolecule modification	GO:0043412	5	0.000906	1.83284	25	6455	63	29814	Potri.002G205200.1,Potri.002G069900.1,Potri.014G130000.1,Potri.T134300.1,Potri.001G277400.1,Potri.004G236200.1,Potri.017G102300.1,Potri.008G199800.1,Potri.003G171300.1,Potri.001G160900.1,Potri.014G093200.1,Potri.004G112400.1,Potri.014G016200.1,Potri.003G062000.1,Potri.013G104100.1,Potri.002G123100.1,Potri.014G023500.1,Potri.009G140000.1,Potri.001G057100.1,Potri.014G134800.1,Potri.002G166500.1,Pot…	0.00799282
pollen development	GO:0009555	6	0.00138273	4.18266	7	792	63	29814	Potri.011G136200.1,Potri.002G044800.1,Potri.011G109300.1,Potri.001G420500.1,Potri.001G390200.1,Potri.014G134800.1,Potri.017G061600.1,	0.0114569
organonitrogen compound metabolic process	GO:1901564	4	0.00140908	1.57001	33	9947	63	29814	Potri.002G205200.1,Potri.002G069900.1,Potri.014G130000.1,Potri.T134300.1,Potri.001G277400.1,Potri.014G165700.1,Potri.004G236200.1,Potri.017G102300.1,Potri.005G178600.1,Potri.008G199800.1,Potri.002G044800.1,Potri.003G171300.1,Potri.001G160900.1,Potri.004G119500.1,Potri.014G093200.1,Potri.004G112400.1,Potri.014G016200.1,Potri.003G062000.1,Potri.013G104100.1,Potri.006G196900.1,Potri.006G254100.1,Pot…	0.0114417
cellular response to auxin stimulus	GO:0071365	7	0.00157426	5.91548	5	400	63	29814	Potri.003G171300.1,Potri.001G057100.1,Potri.014G134800.1,Potri.017G061600.1,Potri.002G074700.1,	0.0125323
regulation of biological process	GO:0050789	3	0.00165076	1.46561	38	12270	63	29814	Potri.002G205200.1,Potri.001G007000.1,Potri.014G130000.1,Potri.007G023400.1,Potri.T134300.1,Potri.002G217900.1,Potri.005G121600.1,Potri.014G165700.1,Potri.002G223000.1,Potri.005G178600.1,Potri.010G105700.1,Potri.014G162600.1,Potri.003G171300.1,Potri.001G160900.1,Potri.002G007700.1,Potri.008G135200.1,Potri.005G166500.1,Potri.011G109300.1,Potri.003G062000.1,Potri.002G068200.1,Potri.005G192300.1,Pot…	0.0126455
nitrogen compound metabolic process	GO:0006807	3	0.00547545	1.28848	46	16895	63	29814	Potri.002G205200.1,Potri.002G069900.1,Potri.014G130000.1,Potri.007G023400.1,Potri.T134300.1,Potri.005G121600.1,Potri.001G277400.1,Potri.014G165700.1,Potri.004G236200.1,Potri.017G102300.1,Potri.005G178600.1,Potri.008G199800.1,Potri.010G105700.1,Potri.002G044800.1,Potri.003G171300.1,Potri.001G160900.1,Potri.004G119500.1,Potri.008G135200.1,Potri.014G093200.1,Potri.011G109300.1,Potri.004G112400.1,Pot…	0.0331796
cellular response to hormone stimulus	GO:0032870	6	0.00555265	2.39009	11	2178	63	29814	Potri.014G165700.1,Potri.003G171300.1,Potri.005G166500.1,Potri.006G196900.1,Potri.006G254100.1,Potri.017G000700.1,Potri.001G057100.1,Potri.014G134800.1,Potri.004G134900.1,Potri.017G061600.1,Potri.002G074700.1,	0.0326721
hormone-mediated signaling pathway	GO:0009755	6	0.00606874	2.49994	10	1893	63	29814	Potri.014G165700.1,Potri.003G171300.1,Potri.005G166500.1,Potri.006G196900.1,Potri.006G254100.1,Potri.017G000700.1,Potri.001G057100.1,Potri.014G134800.1,Potri.004G134900.1,Potri.017G061600.1,	0.0351987
multicellular organismal reproductive process	GO:0048609	3	0.00612336	4.30216	5	550	63	29814	Potri.014G022100.1,Potri.011G136200.1,Potri.002G044800.1,Potri.002G122300.1,Potri.001G420500.1,	0.0350153
gametophyte development	GO:0048229	5	0.00749734	3.07583	7	1077	63	29814	Potri.011G136200.1,Potri.002G044800.1,Potri.011G109300.1,Potri.001G420500.1,Potri.001G390200.1,Potri.014G134800.1,Potri.017G061600.1,	0.0385307
cellular response to endogenous stimulus	GO:0071495	4	0.00922188	2.22939	11	2335	63	29814	Potri.014G165700.1,Potri.003G171300.1,Potri.005G166500.1,Potri.006G196900.1,Potri.006G254100.1,Potri.017G000700.1,Potri.001G057100.1,Potri.014G134800.1,Potri.004G134900.1,Potri.017G061600.1,Potri.002G074700.1,	0.0445724
multicellular organism reproduction	GO:0032504	3	0.00985682	3.82879	5	618	63	29814	Potri.014G022100.1,Potri.011G136200.1,Potri.002G044800.1,Potri.002G122300.1,Potri.001G420500.1,	0.0465334
biological regulation	GO:0065007	2	0.0161188	1.309	38	13738	63	29814	Potri.002G205200.1,Potri.001G007000.1,Potri.014G130000.1,Potri.007G023400.1,Potri.T134300.1,Potri.002G217900.1,Potri.005G121600.1,Potri.014G165700.1,Potri.002G223000.1,Potri.005G178600.1,Potri.010G105700.1,Potri.014G162600.1,Potri.003G171300.1,Potri.001G160900.1,Potri.002G007700.1,Potri.008G135200.1,Potri.005G166500.1,Potri.011G109300.1,Potri.003G062000.1,Potri.002G068200.1,Potri.005G192300.1,Pot…	0.0727139
regulation of cellular biosynthetic process	GO:0031326	6	0.016629	1.63363	19	5504	63	29814	Potri.007G023400.1,Potri.005G121600.1,Potri.005G178600.1,Potri.010G105700.1,Potri.001G160900.1,Potri.008G135200.1,Potri.011G109300.1,Potri.003G062000.1,Potri.002G068200.1,Potri.005G192300.1,Potri.005G104100.1,Potri.005G105200.1,Potri.002G082500.1,Potri.010G031000.1,Potri.001G390200.1,Potri.014G134800.1,Potri.005G192400.1,Potri.003G074100.1,Potri.008G195200.1,	0.0741911
regulation of biosynthetic process	GO:0009889	5	0.0185682	1.61573	19	5565	63	29814	Potri.007G023400.1,Potri.005G121600.1,Potri.005G178600.1,Potri.010G105700.1,Potri.001G160900.1,Potri.008G135200.1,Potri.011G109300.1,Potri.003G062000.1,Potri.002G068200.1,Potri.005G192300.1,Potri.005G104100.1,Potri.005G105200.1,Potri.002G082500.1,Potri.010G031000.1,Potri.001G390200.1,Potri.014G134800.1,Potri.005G192400.1,Potri.003G074100.1,Potri.008G195200.1,	0.080199
plant organ development	GO:0099402	4	0.0192799	2.00447	11	2597	63	29814	Potri.002G205200.1,Potri.014G130000.1,Potri.T134300.1,Potri.003G171300.1,Potri.014G093200.1,Potri.002G137100.1,Potri.001G057100.1,Potri.014G134800.1,Potri.002G166500.1,Potri.017G061600.1,Potri.002G074700.1,	0.0815381
shoot system development	GO:0048367	5	0.0193427	2.09676	10	2257	63	29814	Potri.002G205200.1,Potri.014G130000.1,Potri.T134300.1,Potri.014G165700.1,Potri.010G105700.1,Potri.003G171300.1,Potri.008G135200.1,Potri.001G057100.1,Potri.014G134800.1,Potri.017G061600.1,	0.0809602
regulation of cellular metabolic process	GO:0031323	5	0.0201629	1.52546	22	6825	63	29814	Potri.001G007000.1,Potri.007G023400.1,Potri.005G121600.1,Potri.005G178600.1,Potri.010G105700.1,Potri.001G160900.1,Potri.008G135200.1,Potri.011G109300.1,Potri.003G062000.1,Potri.002G068200.1,Potri.005G192300.1,Potri.005G104100.1,Potri.006G196900.1,Potri.005G105200.1,Potri.002G082500.1,Potri.010G031000.1,Potri.017G000700.1,Potri.001G390200.1,Potri.014G134800.1,Potri.005G192400.1,Potri.003G074100.1,…	0.0826882
multicellular organism development	GO:0007275	4	0.0259057	1.5124	21	6571	63	29814	Potri.002G205200.1,Potri.014G022100.1,Potri.014G130000.1,Potri.T134300.1,Potri.011G136200.1,Potri.014G165700.1,Potri.010G105700.1,Potri.002G044800.1,Potri.002G122300.1,Potri.003G171300.1,Potri.008G135200.1,Potri.014G093200.1,Potri.011G109300.1,Potri.001G420500.1,Potri.002G137100.1,Potri.001G390200.1,Potri.001G057100.1,Potri.014G134800.1,Potri.002G166500.1,Potri.017G061600.1,Potri.002G074700.1,	0.0982963
phyllome development	GO:0048827	5	0.0278315	2.36619	7	1400	63	29814	Potri.002G205200.1,Potri.014G130000.1,Potri.T134300.1,Potri.003G171300.1,Potri.001G057100.1,Potri.014G134800.1,Potri.017G061600.1,	0.102723
cellular response to organic substance	GO:0071310	5	0.0312528	1.86181	11	2796	63	29814	Potri.014G165700.1,Potri.003G171300.1,Potri.005G166500.1,Potri.006G196900.1,Potri.006G254100.1,Potri.017G000700.1,Potri.001G057100.1,Potri.014G134800.1,Potri.004G134900.1,Potri.017G061600.1,Potri.002G074700.1,	0.110336
regulation of signal transduction	GO:0009966	6	0.0333361	2.27675	7	1455	63	29814	Potri.014G165700.1,Potri.003G171300.1,Potri.006G196900.1,Potri.006G254100.1,Potri.017G000700.1,Potri.001G057100.1,Potri.004G134900.1,	0.114699
system development	GO:0048731	4	0.0337255	1.57253	17	5116	63	29814	Potri.002G205200.1,Potri.014G022100.1,Potri.014G130000.1,Potri.T134300.1,Potri.014G165700.1,Potri.010G105700.1,Potri.002G044800.1,Potri.002G122300.1,Potri.003G171300.1,Potri.008G135200.1,Potri.014G093200.1,Potri.002G137100.1,Potri.001G057100.1,Potri.014G134800.1,Potri.002G166500.1,Potri.017G061600.1,Potri.002G074700.1,	0.115063
regulation of cellular macromolecule biosynthetic process	GO:2000112	7	0.0352767	1.56427	17	5143	63	29814	Potri.007G023400.1,Potri.005G121600.1,Potri.005G178600.1,Potri.010G105700.1,Potri.001G160900.1,Potri.008G135200.1,Potri.011G109300.1,Potri.003G062000.1,Potri.002G068200.1,Potri.005G192300.1,Potri.002G082500.1,Potri.010G031000.1,Potri.001G390200.1,Potri.014G134800.1,Potri.005G192400.1,Potri.003G074100.1,Potri.008G195200.1,	0.117396
regulation of post-embryonic development	GO:0048580	6	0.0384806	2.40019	6	1183	63	29814	Potri.002G205200.1,Potri.014G130000.1,Potri.T134300.1,Potri.010G105700.1,Potri.008G135200.1,Potri.002G074700.1,	0.127017
regulation of response to stimulus	GO:0048583	4	0.03896	1.86755	10	2534	63	29814	Potri.002G205200.1,Potri.014G130000.1,Potri.T134300.1,Potri.014G165700.1,Potri.003G171300.1,Potri.006G196900.1,Potri.006G254100.1,Potri.017G000700.1,Potri.001G057100.1,Potri.004G134900.1,	0.126542
regulation of signaling	GO:0023051	4	0.0391771	2.19819	7	1507	63	29814	Potri.014G165700.1,Potri.003G171300.1,Potri.006G196900.1,Potri.006G254100.1,Potri.017G000700.1,Potri.001G057100.1,Potri.004G134900.1,	0.126237
regulation of cell communication	GO:0010646	5	0.0394145	2.19527	7	1509	63	29814	Potri.014G165700.1,Potri.003G171300.1,Potri.006G196900.1,Potri.006G254100.1,Potri.017G000700.1,Potri.001G057100.1,Potri.004G134900.1,	0.125018
regulation of primary metabolic process	GO:0080090	5	0.0461817	1.44633	20	6544	63	29814	Potri.007G023400.1,Potri.005G121600.1,Potri.005G178600.1,Potri.010G105700.1,Potri.001G160900.1,Potri.008G135200.1,Potri.011G109300.1,Potri.003G062000.1,Potri.002G068200.1,Potri.005G192300.1,Potri.005G104100.1,Potri.006G196900.1,Potri.005G105200.1,Potri.002G082500.1,Potri.010G031000.1,Potri.001G390200.1,Potri.014G134800.1,Potri.005G192400.1,Potri.003G074100.1,Potri.008G195200.1,	0.142044
primary metabolic process	GO:0044238	3	0.0464594	1.17562	46	18517	63	29814	Potri.002G205200.1,Potri.002G069900.1,Potri.014G130000.1,Potri.007G023400.1,Potri.T134300.1,Potri.005G121600.1,Potri.001G277400.1,Potri.014G165700.1,Potri.004G236200.1,Potri.017G102300.1,Potri.005G178600.1,Potri.008G199800.1,Potri.010G105700.1,Potri.002G044800.1,Potri.003G171300.1,Potri.001G160900.1,Potri.004G119500.1,Potri.008G135200.1,Potri.014G093200.1,Potri.011G109300.1,Potri.004G112400.1,Pot…	0.140765
regulation of macromolecule biosynthetic process	GO:0010556	6	0.0484899	1.50572	17	5343	63	29814	Potri.007G023400.1,Potri.005G121600.1,Potri.005G178600.1,Potri.010G105700.1,Potri.001G160900.1,Potri.008G135200.1,Potri.011G109300.1,Potri.003G062000.1,Potri.002G068200.1,Potri.005G192300.1,Potri.002G082500.1,Potri.010G031000.1,Potri.001G390200.1,Potri.014G134800.1,Potri.005G192400.1,Potri.003G074100.1,Potri.008G195200.1,	0.145829
response to auxin	GO:0009733	6	0.0491011	2.50656	5	944	63	29814	Potri.003G171300.1,Potri.001G057100.1,Potri.014G134800.1,Potri.017G061600.1,Potri.002G074700.1,	0.146581
