# Supplementary material for: Genome-Wide Identification and Expression Patterns of the F-box Family in Poplar under Salt Stress
Source: Int J Mol Sci. 2022 Sep 18;23(18):10934. doi: 10.3390/ijms231810934 (PMC9505895; doi:10.3390/ijms231810934)
Supplement: Supplementary file 1 [file ijms-23-10934-s001.zip › Table S2.xlsx]

## Sheet: Sheet1
Supplementary Table S1:The list of 20 motifs sequences of PtrFBX genes
motif	sequence	domian
motif_1	LLRCSCVCKSW
motif_2	LPDDJJLEILSRLPA	F-box
motif_3	NPAQSDHEKVILQFGKVGKDIFTMDYRYPLSAFQAFAICLSSFDTKLACE	Tub
motif_4	LESGKEGPLVLRNKAPRWHEQLQCWCLNFRGRVTVASVKNFQLVAAVEP(tub)	Tub
motif_5	VYGFGYDPVTBDYKVVRIVYY
motif_6	VEIWVMKEYGVKESWTKLFSI	Tub
motif_7	GKFLLAARKIRRATCTDYIISLDADDFSRGSNTYVGKLRSNFLGTKFTIY(tub)
motif_8	NPSTREYKKJ
motif_9	SEVEVYSLKTNSWR	Kelch
motif_10	GSCNGLLC
motif_11	LSLISSPYFIKLHLKRSPTTS
motif_12	DFILSFDLANEKFREIPLPDY	FBA
motif_13	GKITFPISLKQPGPRDGPIQCFIKRDKST	Tub
motif_14	GNGVFVNGALHWJSR
motif_15	SGJEAJLSGCPNLEKLKJKDC
motif_16	SRRSRRFYSKQVSPRVPAGNYNVATVSYELNVL
motif_17	RDMASDDAIVRPAFMEPWKLKEIVGEPVSGSFWRENGIWKFAISHKIARG
motif_18	GTRGPRRMHCIMHSIPASSIEPGGSVPTQTEL	Tub
motif_19	DAARTSILSKRWRNLWKSLPNLDFDEET	F-box
motif_20	HIEIQWRRNKEFPYGWWYGVVGHQELCDGNENRCRCRNSDTVVLEFHQYT
