# Supplementary material for: Genome-Wide Identification and Expression Patterns of the F-box Family in Poplar under Salt Stress
Source: Int J Mol Sci. 2022 Sep 18;23(18):10934. doi: 10.3390/ijms231810934 (PMC9505895; doi:10.3390/ijms231810934)
Supplement: Supplementary file 1 [file ijms-23-10934-s001.zip › Table S3.xlsx]

## Sheet: sheet1
Supplementary Table S3:Collinearity gene pairs of F-box family genes between poplar and other species
poplar_gene_ID	poplar_gene_ID	segmental/tandom
Potri.001G007000.1	Potri.003G218400.1	segmental
Potri.001G008000.1	Potri.003G217700.1	segmental
Potri.001G009400.1	Potri.003G215900.1	segmental
Potri.001G160900.1	Potri.003G074100.1	segmental
Potri.001G390200.1	Potri.011G109300.1	segmental
Potri.001G420500.1	Potri.011G136200.1	segmental
Potri.002G007700.1	Potri.005G253500.1	segmental
Potri.002G034600.1	Potri.005G228500.1	segmental
Potri.002G091900.1	Potri.005G170000.1	segmental
Potri.002G122300.1	Potri.014G022100.1	segmental
Potri.002G123100.1	Potri.014G023500.1	segmental
Potri.002G205200.1	Potri.014G130000.1	segmental
Potri.004G203300.1	Potri.009G164200.1	segmental
Potri.005G032100.1	Potri.013G021600.1	segmental
Potri.005G121600.1	Potri.007G023400.1	segmental
Potri.006G013000.1	Potri.016G012500.1	segmental
Potri.006G071100.1	Potri.018G132800.1	segmental
Potri.006G166300.1	Potri.018G090800.1	segmental
Potri.006G254100.1	Potri.018G027700.1	segmental
PtrBFX4	PtrBFX5	tandom
PtrBFX5	PtrBFX6	tandom
PtrBFX15	PtrBFX16	tandom
PtrBFX20	PtrBFX21	tandom
PtrBFX157	PtrBFX158	tandom
PtrBFX169	PtrBFX170	tandom
PtrBFX206	PtrBFX207	tandom
PtrBFX117	PtrBFX118	tandom
PtrBFX129	PtrBFX130	tandom
PtrBFX130	PtrBFX131	tandom
PtrBFX223	PtrBFX224	tandom
PtrBFX224	PtrBFX225	tandom
PtrBFX150	PtrBFX151	tandom
PtrBFX238	PtrBFX239	tandom
PtrBFX240	PtrBFX241	tandom
poplar_gene_ID	Arabidopsis_gene_ID
Potri.002G082500.1	AT1G21760.1
Potri.002G091900.1	AT1G77880.1
Potri.002G091900.1	AT1G22040.1
Potri.002G099400.1	AT1G78280.1
Potri.002G166500.1	AT3G61590.1
Potri.006G166300.1	AT5G57360.1
Potri.007G023400.1	AT2G18280.2
Potri.007G045600.1	AT5G67140.1
Potri.010G059200.1	AT1G67480.2
Potri.018G027700.1	AT2G25490.1
Potri.018G090800.1	AT5G57360.1
poplar_gene_ID	soybean_gene_ID
Potri.002G007700.1	Glyma.04G016300.2
Potri.002G007700.1	Glyma.06G016400.1
Potri.002G044800.1	Glyma.02G142300.1
Potri.002G044800.1	Glyma.03G158900.1
Potri.002G068200.1	Glyma.02G081800.1
Potri.002G069900.1	Glyma.02G083400.1
Potri.002G074700.1	Glyma.04G242700.1
Potri.002G091900.1	Glyma.06G106800.1
Potri.002G099400.1	Glyma.06G101600.1
Potri.002G122300.1	Glyma.04G042900.1
Potri.002G122300.1	Glyma.06G043400.1
Potri.002G166500.1	Glyma.03G254500.1
Potri.002G205200.1	Glyma.03G214300.1
Potri.003G062000.1	Glyma.08G210700.1
Potri.004G000900.1	Glyma.07G265800.1
Potri.005G067300.1	Glyma.06G155700.1
Potri.005G121600.1	Glyma.11G069400.1
Potri.005G121600.1	Glyma.01G173700.1
Potri.005G170000.1	Glyma.06G106800.1
Potri.005G170000.1	Glyma.13G086000.1
Potri.005G170000.1	Glyma.14G167900.1
Potri.005G192300.1	Glyma.10G224900.1
Potri.005G192300.1	Glyma.16G167200.1
Potri.005G192300.1	Glyma.20G166900.1
Potri.005G218400.1	Glyma.10G032000.1
Potri.005G228500.1	Glyma.14G073500.1
Potri.005G228500.1	Glyma.17G251500.2
Potri.005G253500.1	Glyma.06G016400.1
Potri.006G208400.1	Glyma.03G198600.1
Potri.006G208400.1	Glyma.19G196400.1
Potri.006G212600.1	Glyma.03G196600.1
Potri.006G217500.1	Glyma.04G058200.1
Potri.006G217500.1	Glyma.06G058900.1
Potri.006G254100.1	Glyma.04G066900.1
Potri.006G254100.1	Glyma.06G068400.1
Potri.007G023400.1	Glyma.02G055300.1
Potri.007G023400.1	Glyma.11G069400.1
Potri.007G045600.1	Glyma.01G187800.1
Potri.007G045600.1	Glyma.11G054300.1
Potri.008G050800.1	Glyma.10G290500.1
Potri.010G045300.1	Glyma.01G026500.1
Potri.010G045300.1	Glyma.02G038300.1
Potri.010G059200.1	Glyma.11G249300.1
Potri.010G059200.1	Glyma.18G007900.1
Potri.010G149000.1	Glyma.09G032600.1
Potri.011G098700.1	Glyma.13G261600.1
Potri.011G109300.1	Glyma.12G230000.1
Potri.011G109300.1	Glyma.13G269600.1
Potri.011G121400.1	Glyma.13G278200.1
Potri.012G100500.1	Glyma.04G196900.1
Potri.012G100500.1	Glyma.06G168700.1
Potri.013G151200.1	Glyma.12G103400.1
Potri.014G093200.1	Glyma.03G254500.1
Potri.014G093200.1	Glyma.19G252100.1
Potri.014G130000.1	Glyma.03G214300.1
Potri.014G134800.1	Glyma.03G209400.1
Potri.014G134800.1	Glyma.10G021500.2
Potri.014G134800.1	Glyma.19G206800.1
Potri.015G098700.1	Glyma.04G196900.1
Potri.015G098700.1	Glyma.06G168700.1
Potri.016G035900.1	Glyma.03G126600.1
Potri.016G035900.1	Glyma.19G129600.1
Potri.018G027700.1	Glyma.04G066900.1
Potri.018G027700.1	Glyma.06G068400.1
Potri.018G090800.1	Glyma.13G097600.1
Potri.018G090800.1	Glyma.17G062000.1
Potri.018G130800.1	Glyma.17G113900.1
poplar_gene_ID	cotton_gene_ID
Potri.002G034600.1	Gorai.009G201100.1
Potri.002G068200.1	Gorai.009G254100.1
Potri.002G074700.1	Gorai.005G084600.1
Potri.002G091900.1	Gorai.010G044900.1
Potri.002G099400.1	Gorai.009G234900.1
Potri.002G117900.1	Gorai.009G220400.1
Potri.002G118700.1	Gorai.009G219800.1
Potri.002G118700.1	Gorai.010G025800.1
Potri.002G122300.1	Gorai.010G023800.1
Potri.002G123100.1	Gorai.009G215400.1
Potri.002G123100.1	Gorai.010G022900.1
Potri.002G166500.1	Gorai.007G104600.1
Potri.005G170000.1	Gorai.010G044900.1
Potri.005G178600.1	Gorai.010G051000.1
Potri.005G185700.1	Gorai.009G251400.1
Potri.005G192300.1	Gorai.009G254100.1
Potri.005G228500.1	Gorai.009G201100.1
Potri.005G228500.1	Gorai.010G009400.2
Potri.006G196900.1	Gorai.006G145000.1
Potri.006G212600.1	Gorai.002G239400.1
Potri.006G217500.1	Gorai.009G039600.1
Potri.006G254100.1	Gorai.009G058000.1
Potri.008G050800.1	Gorai.011G253200.1
Potri.009G140000.1	Gorai.002G201700.1
Potri.010G149000.1	Gorai.011G202800.1
Potri.015G013500.1	Gorai.008G269000.1
Potri.018G027700.1	Gorai.001G033400.1
Potri.018G130800.1	Gorai.009G017100.1
Potri.014G016200.1	Gorai.010G025800.1
Potri.014G016200.1	Gorai.009G219800.1
Potri.014G022100.1	Gorai.010G023800.1
Potri.014G023500.1	Gorai.010G022900.1
Potri.014G023500.1	Gorai.009G215400.1
Potri.014G093200.1	Gorai.004G153700.1
Potri.014G093200.1	Gorai.007G104600.1
Potri.014G130000.1	Gorai.008G145600.1
Potri.014G134800.1	Gorai.007G131300.1
