# Supplementary material for: Genome-Wide Identification and Expression Patterns of the F-box Family in Poplar under Salt Stress
Source: Int J Mol Sci. 2022 Sep 18;23(18):10934. doi: 10.3390/ijms231810934 (PMC9505895; doi:10.3390/ijms231810934)
Supplement: Supplementary file 1 [file ijms-23-10934-s001.zip › Table S4.xlsx]

## Sheet: Sheet1
Supplementary Table S4:The list of 26 duplication gene pairs of PtrFBX genes and their Ka/Ks ratio
	Seq_1	Seq_2	Ka	Ks	Ka_Ks	EffectiveLen	AverageS-sites	AverageN-sites	cN	cS	pN	pS	T
segement	Potri.001G008000.1	Potri.003G217700.1	0.01573	0.175945	0.0894025	1305	309.25	995.75	15.5	48.5	0.0155662	0.156831	5.27836e+07
segement	Potri.002G007700.1	Potri.005G253500.1	0.032937	0.195112	0.168811	1737	387.083	1349.92	43.5	66.5	0.0322242	0.171798	5.85336e+07
segement	Potri.006G166300.1	Potri.018G090800.1	0.0257726	0.216777	0.11889	1833	451.5	1381.5	35	85	0.0253348	0.188261	6.50332e+07
segement	Potri.001G390200.1	Potri.011G109300.1	0.0397916	0.229396	0.173462	1125	260.583	864.417	33.5	51.5	0.0387545	0.197634	6.88188e+07
segement	Potri.005G032100.1	Potri.013G021600.1	0.106818	0.230087	0.464248	486	107.667	378.333	37.6667	21.3333	0.0995595	0.198142	6.90262e+07
segement	Potri.002G034600.1	Potri.005G228500.1	0.0443492	0.232695	0.19059	1242	289.917	952.083	41	58	0.0430635	0.200057	6.98084e+07
segement	Potri.004G203300.1	Potri.009G164200.1	0.0337847	0.235197	0.143645	1251	282.333	968.667	32	57	0.0330351	0.201889	7.0559e+07
segement	Potri.002G091900.1	Potri.005G170000.1	0.0483045	0.244569	0.197509	1416	325.833	1090.17	51	68	0.0467818	0.208696	73370592
segement	Potri.001G160900.1	Potri.003G074100.1	0.0560815	0.246703	0.227324	1299	299.667	999.333	54	63	0.054036	0.210234	7.40108e+07
segement	Potri.002G123100.1	Potri.014G023500.1	0.0556298	0.24837	0.223979	1593	377.583	1215.42	65.1667	79.8333	0.0536167	0.211432	7.4511e+07
segement	Potri.006G254100.1	Potri.018G027700.1	0.0502324	0.28606	0.175601	1932	460.417	1471.58	71.5	109.5	0.0485871	0.237828	8.58179e+07
segement	Potri.001G420500.1	Potri.011G136200.1	0.162885	0.315818	0.515755	1383	301	1082	158.417	77.5833	0.146411	0.257752	9.47453e+07
segement	Potri.002G122300.1	Potri.014G022100.1	0.0772466	0.351229	0.219932	540	117.667	422.333	31	33	0.0734017	0.280453	1.05369e+08
segement	Potri.006G071100.1	Potri.018G132800.1	0.202043	0.379489	0.532409	1113	255.75	857.25	151.833	76.1667	0.177117	0.297817	1.13847e+08
segement	Potri.002G205200.1	Potri.014G130000.1	0.0843727	0.415351	0.203136	951	217.917	733.083	58.5	69.5	0.0797999	0.318929	124605222
tandom	Potri.006G013000.1	Potri.016G012500.1	0.534573	1.54109	0.346881	1152	252.583	899.417	343.833	165.167	0.382285	0.65391	462326355
tandom	Potri.008G215900.1	Potri.008G216000.1	0.0614111	0.105747	0.580738	810	182.5	627.5	37	18	0.0589641	0.0986301	3.1724e+07
tandom	Potri.T088000.1	Potri.T088100.1	0.126365	0.11702	1.07986	882	197.667	684.333	79.5833	21.4167	0.116293	0.108347	3.51059e+07
tandom	Potri.008G215800.1	Potri.008G215900.1	0.137204	0.211405	0.649011	801	179.583	621.417	77.9167	33.0833	0.125386	0.184223	6.34214e+07
tandom	Potri.001G021900.1	Potri.001G022000.1	0.198937	0.314705	0.632138	915	195.833	719.167	125.667	50.3333	0.174739	0.257021	9.44116e+07
tandom	Potri.001G022000.1	Potri.001G022100.1	0.206702	0.342258	0.603937	936	200.75	735.25	132.833	55.1667	0.180664	0.274803	1.02677e+08
tandom	Potri.008G006800.1	Potri.008G006900.1	0.25168	0.395629	0.636152	1122	257.5	864.5	184.833	79.1667	0.213804	0.307443	1.18689e+08
tandom	Potri.T048500.1	Potri.T048600.1	0.27372	0.398595	0.686713	486	107	379	86.9167	33.0833	0.229332	0.30919	119578350
tandom	Potri.001G224200.1	Potri.001G224300.1	0.339377	0.638637	0.531409	789	176	613	167.333	75.6667	0.272974	0.429924	1.91591e+08
tandom	Potri.011G024200.1	Potri.011G024300.1	0.360709	0.730309	0.493913	1143	264.417	878.583	251.583	123.417	0.286351	0.466751	2.19093e+08
tandom	Potri.015G098700.1	Potri.015G098800.1	0.453073	1.21362	0.373324	1545	358.25	1186.75	403.583	215.417	0.340074	0.601303	3.64086e+08
