# Supplementary material for: Genome-Wide Identification and Expression Patterns of the F-box Family in Poplar under Salt Stress
Source: Int J Mol Sci. 2022 Sep 18;23(18):10934. doi: 10.3390/ijms231810934 (PMC9505895; doi:10.3390/ijms231810934)
Supplement: Supplementary file 1 [file ijms-23-10934-s001.zip › Table S5.xlsx]

## Sheet: sheet 1
Supplementary Table S6:Differentially expressed genes across the leaves, stems and roots.
Stem_DEGs
gene	baseMean	log2FoldChange	lfcSE	stat	pvalue	padj
PtrFBX167	26.8093	8.02751	2.82049	-2.84613	0.00442535	0.0200935	up
PtrFBX11	1390.37	2.24851	0.191386	-11.7485	7.19e-32	6.04e-30	up
PtrFBX22	56.0748	2.19807	0.413845	-5.31133	1.09e-07	1.52e-06	up
PtrFBX41	407.829	1.77759	0.241343	-7.36541	1.77e-13	8.78e-12	up
PtrFBX26	67.4638	1.74162	0.293078	-5.94252	2.81e-09	5.89e-08	up
PtrFBX168	126.894	1.72953	0.277756	-6.22682	4.76e-10	1.14e-08	up
PtrFBX12	37.9128	1.58679	0.536573	-2.95726	0.00310388	0.0153368	up
PtrFBX38	79.6383	1.29943	0.262539	-4.94947	7.44e-07	9.62e-06	up
PtrFBX71	754.418	1.12779	0.167403	-6.73698	1.62e-11	4.53e-10	up
PtrFBX1	454.579	1.11952	0.284787	-3.93109	8.46e-05	0.000645753	up
PtrFBX54	331.002	1.08407	0.300493	-3.60763	0.000309005	0.00199665	up
PtrFBX244	195.4	1.0386	0.188727	-5.50318	3.73e-08	6.96e-07	up
PtrFBX9	112.556	1.00845	0.225932	-4.4635	8.06e-06	7.53e-05	up
PtrFBX231	1953.21	-1.00739	0.224479	4.48766	7.2e-06	7.12e-05	down
PtrFBX106	1141.14	-1.0216	0.080199	12.7383	3.62e-37	6.08e-35	down
PtrFBX76	69.7915	-1.02547	0.288737	3.55157	0.00038294	0.00238274	down
PtrFBX19	72.5824	-1.05014	0.298312	3.52027	0.000431104	0.00258662	down
PtrFBX144	66.9844	-1.11261	0.347853	3.19852	0.00138137	0.00773565	down
PtrFBX133	277.883	-1.11525	0.205534	5.42612	5.76e-08	9.68e-07	down
PtrFBX229	1373.17	-1.1358	0.154682	7.34283	2.09e-13	8.78e-12	down
PtrFBX61	198.683	-1.36333	0.201063	6.78064	1.2e-11	4.02e-10	down
PtrFBX104	279.754	-1.50358	0.361282	4.16181	3.16e-05	0.000265221	down
PtrFBX102	82.8637	-1.66863	0.438901	3.80183	0.00014363	0.00100541	down
PtrFBX34	85.6232	-1.68845	0.317203	5.32294	1.02e-07	1.52e-06	down
PtrFBX121	173.783	-1.7987	0.378982	4.74615	2.07e-06	2.32e-05	down
PtrFBX210	22.9661	-2.46878	0.540006	4.57176	4.84e-06	5.08e-05	down
Root_DEGs
gene	baseMean	log2FoldChange	lfcSE	stat	pvalue	padj
PtrFBX167	26.8093	-6.43058	2.82226	2.27852	0.0226956	0.0461234	down
PtrFBX219	34.3017	-2.45133	0.724902	3.3816	0.000720649	0.00206368	down
PtrFBX155	69.6669	-2.41619	0.491354	4.91741	8.76974e-07	5.17963e-06	down
PtrFBX23	74.5651	-2.16259	0.397578	5.4394	5.34603e-08	3.88615e-07	down
PtrFBX52	36.706	-2.00818	0.741844	2.70701	0.00678928	0.0156485	down
PtrFBX22	56.0748	-1.95429	0.489847	3.9896	6.6184e-05	0.000266144	down
PtrFBX34	85.6232	-1.93228	0.427777	4.51703	6.27129e-06	3.38649e-05	down
PtrFBX191	303.795	-1.83965	0.420031	4.37979	1.18792e-05	5.75685e-05	down
PtrFBX85	143.902	-1.78783	0.28838	6.19955	5.66233e-10	4.65296e-09	down
PtrFBX181	61.2623	-1.56501	0.370221	4.22723	2.36587e-05	0.000106464	down
PtrFBX73	83.9581	-1.54318	0.393083	3.92583	8.643e-05	0.000340318	down
PtrFBX33	174.463	-1.47833	0.334981	4.41319	1.0186e-05	5.20313e-05	down
PtrFBX8	31.5987	-1.42828	0.60534	2.35947	0.0183009	0.0380095	down
PtrFBX229	1373.17	-1.41757	0.157767	8.98523	2.58194e-19	4.06656e-18	down
PtrFBX145	54.9944	-1.324	0.412031	3.21335	0.00131197	0.00354232	down
PtrFBX76	69.7915	-1.31972	0.347241	3.80058	0.000144355	0.000514777	down
PtrFBX48	67.8163	-1.30339	0.321957	4.04833	5.15841e-05	0.000216653	down
PtrFBX68	323.615	-1.28397	0.189751	6.76662	1.31826e-11	1.18644e-10	down
PtrFBX39	176.057	-1.21766	0.340222	3.57902	0.000344885	0.0011048	down
PtrFBX189	92.7082	-1.15395	0.322195	3.58153	0.000341584	0.0011048	down
PtrFBX233	313.729	-1.11982	0.212818	5.26186	1.42607e-07	9.29403e-07	down
PtrFBX146	58.7333	-1.06875	0.382124	2.79687	0.00516003	0.0123834	down
PtrFBX45	841.347	-1.00322	0.132169	7.5904	3.18921e-14	3.76726e-13	down
PtrFBX103	53.8	1.02283	0.34277	-2.98401	0.00284497	0.00707499	up
PtrFBX165	67.9625	1.03316	0.308244	-3.35177	0.000802963	0.00226507	up
PtrFBX200	119.565	1.05388	0.243764	-4.32339	1.53651e-05	7.08293e-05	up
PtrFBX195	208.402	1.07137	0.246269	-4.35042	1.3588e-05	6.42032e-05	up
PtrFBX11	1390.37	1.1018	0.1947	-5.65895	1.52299e-08	1.19935e-07	up
PtrFBX47	113.455	1.13162	0.326013	-3.47109	0.000518355	0.00159835	up
PtrFBX42	157.904	1.27458	0.236767	-5.38326	7.31483e-08	5.12038e-07	up
PtrFBX99	36.8231	1.32971	0.4756	-2.79586	0.00517613	0.0123834	up
PtrFBX141	70.0514	1.36602	0.394759	-3.46039	0.000539387	0.00159835	up
PtrFBX55	50.5616	1.39899	0.430013	-3.25337	0.00114047	0.00316982	up
PtrFBX113	190.503	1.50243	0.204072	-7.36227	1.80809e-13	2.01017e-12	up
PtrFBX143	198.954	1.51187	0.221269	-6.83271	8.33245e-12	8.28859e-11	up
PtrFBX80	995.72	1.56821	0.228477	-6.86376	6.70728e-12	7.04264e-11	up
PtrFBX77	320.282	1.58416	0.171834	-9.21915	2.9946e-20	5.14527e-19	up
PtrFBX59	1339.81	1.64138	0.243286	-6.74672	1.51227e-11	1.29918e-10	up
PtrFBX228	84.5874	1.78871	0.469378	-3.8108	0.000138515	0.00050345	up
PtrFBX119	28.6842	1.80456	0.589796	-3.05963	0.00221613	0.00573766	up
PtrFBX214	27.7692	1.87975	0.697931	-2.69332	0.00707443	0.0161092	up
PtrFBX38	79.6383	1.89181	0.340412	-5.55741	2.73808e-08	2.06999e-07	up
PtrFBX183	466.774	1.94886	0.738103	-2.64037	0.00828164	0.0186337	up
PtrFBX153	39.7221	1.96917	0.370768	-5.31106	1.08989e-07	7.35674e-07	up
PtrFBX71	754.418	2.16558	0.1714	-12.6347	1.35963e-36	5.13941e-35	up
PtrFBX142	153.728	2.20422	0.425678	-5.17813	2.2412e-07	1.41195e-06	up
PtrFBX168	126.894	2.42569	0.261544	-9.2745	1.78458e-20	3.37286e-19	up
PtrFBX124	95.3116	2.4817	0.502102	-4.94262	7.70814e-07	4.69948e-06	up
PtrFBX51	1118.01	2.53833	0.108376	-23.4215	2.58011e-121	4.87642e-119	up
PtrFBX21	19.1848	2.5387	0.74309	-3.41641	0.000634536	0.00184503	up
PtrFBX41	407.829	2.71626	0.231984	-11.7088	1.14922e-31	3.62005e-30	up
PtrFBX114	146.763	2.96253	0.232649	-12.7339	3.83322e-37	1.8112e-35	up
PtrFBX101	2336.3	3.2016	0.21729	-14.7342	3.88926e-49	3.67535e-47	up
PtrFBX104	279.754	3.29001	0.305898	-10.7552	5.59882e-27	1.32272e-25	up
PtrFBX1	454.579	3.32012	0.294856	-11.2601	2.06507e-29	5.57568e-28	up
PtrFBX218	15.6835	3.32242	0.865392	-3.83921	0.00012343	0.000457417	up
PtrFBX72	61.014	4.24543	0.498995	-8.50797	1.77003e-17	2.38954e-16	up
PtrFBX154	58.291	4.37849	0.643596	-6.80318	1.02337e-11	9.67087e-11	up
PtrFBX232	92.1976	5.62059	0.418945	-13.4161	4.86973e-41	3.06793e-39	up
PtrFBX17	23.3077	5.79519	1.27002	-4.56306	5.04123e-06	2.80233e-05	up
PtrFBX20	20.3048	6.29073	1.62308	-3.87579	0.000106281	0.00040994	up
PtrFBX15	22.8621	8.12411	3.14709	-2.58147	0.00983809	0.0216209	up
PtrFBX66	124.973	8.56002	0.989503	-8.65083	5.11251e-18	7.4328e-17	up
PtrFBX174	93.9287	9.13025	1.15685	-7.89236	2.96521e-15	3.73616e-14	up
leaf_DEGs
geneID	baseMean	log2FoldChange	lfcSE	stat	pvalue	padj
PtrFBX167	26.8093	-9.17979	2.81872	3.25673	0.00112705	0.00779135	down
PtrFBX121	173.783	-3.03727	0.372624	8.15104	3.6081e-16	2.86844e-14	down
PtrFBX72	61.014	-1.97596	0.470563	4.19913	2.6794e-05	0.000304303	down
PtrFBX228	84.5874	-1.92809	0.7226	2.66827	0.00762438	0.0418026	down
PtrFBX18	239.213	-1.88224	0.265552	7.08804	1.36022e-12	7.20915e-11	down
PtrFBX144	66.9844	-1.71622	0.323661	5.30252	1.14212e-07	3.02663e-06	down
PtrFBX61	198.683	-1.3552	0.209125	6.48034	9.15141e-11	3.63768e-09	down
PtrFBX124	95.3116	-1.31451	0.482982	2.72165	0.00649565	0.036886	down
PtrFBX107	303.406	-1.21443	0.26415	4.59749	4.27606e-06	5.66578e-05	down
PtrFBX196	148.534	-1.07104	0.228688	4.68343	2.8212e-06	4.48571e-05	down
PtrFBX133	277.883	-1.01682	0.19555	5.19979	1.99515e-07	4.53183e-06	down
PtrFBX26	67.4638	1.13921	0.29603	-3.84829	0.000118944	0.00111248	up
PtrFBX120	85.9283	1.24816	0.269107	-4.63815	3.51541e-06	5.08136e-05	up
PtrFBX38	79.6383	1.29361	0.269229	-4.80488	1.54846e-06	2.7356e-05	up
PtrFBX168	126.894	1.33788	0.292281	-4.57738	4.70844e-06	5.75878e-05	up
PtrFBX154	58.291	2.30025	0.832379	-2.76346	0.00571921	0.0350783	up
PtrFBX1	454.579	2.55455	0.286764	-8.90819	5.18702e-19	8.24736e-17	up
leaf DEGs vs stem DEGs
gene
PtrFBX1
PtrFBX121
PtrFBX133
PtrFBX144
PtrFBX167
PtrFBX168
PtrFBX26
PtrFBX38
PtrFBX61
root DEGs vs stem DEGs
gene
PtrFBX167
PtrFBX38
PtrFBX168
PtrFBX1
PtrFBX22
PtrFBX34
PtrFBX229
PtrFBX76
PtrFBX11
PtrFBX71
PtrFBX41
PtrFBX104
leaf DEGs vs root DEGs
gene
PtrFBX72
PtrFBX228
PtrFBX124
PtrFBX154
PtrFBX167
PtrFBX38
PtrFBX168
PtrFBX1
shared DEGs across three tissues
PtrFBX1
PtrFBX167
PtrFBX168
PtrFBX38
