# Supplementary material for: Genome-Wide Identification and Expression Patterns of the F-box Family in Poplar under Salt Stress
Source: Int J Mol Sci. 2022 Sep 18;23(18):10934. doi: 10.3390/ijms231810934 (PMC9505895; doi:10.3390/ijms231810934)
Supplement: Supplementary file 1 [file ijms-23-10934-s001.zip › Table S6.xlsx]

## Sheet: tissue_FPKM
	LC1	LC2	SC1	SC2	RC1	RC2
PtrFBX1	16.38	22.6	40.01	26.75	15.06	12.1
PtrFBX8	6.33	8.57	5.68	6.36	4.31	5.98
PtrFBX11	61.35	56.91	166.98	206.15	147.45	142.5
PtrFBX12	3.84	2.01	1.45	2.37	5.34	3.52
PtrFBX15	0	0	0	0	0.11	0
PtrFBX17	0	0	0	0	0.37	0.24
PtrFBX19	71.4	55.62	16.86	15.04	26.71	28.09
PtrFBX20	9.98	11.04	15.88	12.58	7.91	6.49
PtrFBX21	0	0	0.28	0.75	0.37	0
PtrFBX22	0.89	0.76	0.27	0.12	2.16	1.65
PtrFBX23	6.83	7.59	1.64	2.06	6.87	5.83
PtrFBX24	14.04	10.32	14.04	15.34	14.51	15.15
PtrFBX27	3.83	3.97	5.04	3.73	3.81	2.87
PtrFBX34	14.66	13.02	13.12	15.07	27.83	20.23
PtrFBX35	8.43	9.66	27.58	21.94	8.46	11.44
PtrFBX35	5.97	6.3	8.82	7.95	2.5	3.18
PtrFBX40	25.67	26.62	28.72	33.75	27.55	27.38
PtrFBX42	5.04	5.44	5.51	5.94	9.39	9.77
PtrFBX43	13	10.27	10.91	13.23	15.32	12.92
PtrFBX46	68.48	67.22	81.16	72.51	70.18	63.1
PtrFBX48	15.98	11.24	8.94	10.69	6.37	6.52
PtrFBX49	7.42	7.42	8.06	8.38	12.42	13.13
PtrFBX52	27.21	29.39	38.97	40.87	92.27	78.44
PtrFBX53	8.27	8.68	1.48	1.46	3.69	3.51
PtrFBX55	20.46	29.75	45.06	35.58	16.32	20.09
PtrFBX56	9.6	5.32	8.86	6.49	6.06	3.87
PtrFBX60	276.56	297.81	320.1	181.93	31.18	37.09
PtrFBX66	0.26	0	0.11	0.1	0.19	0.18
PtrFBX68	58.15	53.55	71.02	60.98	45.94	41.66
PtrFBX68	61.86	63.88	30.28	35.92	24.45	20.68
PtrFBX72	16.96	13.13	12.95	12.86	2.16	3.53
PtrFBX73	13.73	10.13	13.15	11.44	12.1	10.68
PtrFBX76	11.94	11.88	10.44	11.52	9.78	10.78
PtrFBX78	25.12	26.05	40.14	41.05	43.91	36.35
PtrFBX81	45.58	55.71	206.67	184.15	38.67	58.15
PtrFBX87	13.19	11.33	11.82	13.31	21.38	21.63
PtrFBX102	0.09	0.09	0	0	6.34	6.14
PtrFBX104	345.32	423.31	909.54	608.34	30.02	39.83
PtrFBX105	6.15	4.35	6.16	4.65	20.56	19.83
PtrFBX107	5.59	6.73	9.37	9.7	16.7	13.46
PtrFBX111	66.28	69.89	134.45	126.5	120.27	107.06
PtrFBX112	76.61	70.58	32.03	44.67	35.01	39.6
PtrFBX113	2.42	2.66	6.77	4.68	19.72	17.26
PtrFBX116	17.65	16.36	16.85	15.94	15.42	12.5
PtrFBX119	12.02	15.62	19.36	18.39	14.91	15.13
PtrFBX120	4.73	4.91	8.28	6.82	7.32	8.77
PtrFBX125	5.13	5.35	4.55	9.66	5.88	5.84
PtrFBX126	4.23	5.83	10.18	9.48	6.75	7.08
PtrFBX127	34.23	38.26	17.21	14.28	4.49	6.05
PtrFBX130	18.08	14.59	24.19	11.08	2.53	5.57
PtrFBX139	11.92	11.64	2.95	6.74	4.91	7.2
PtrFBX140	77.27	60.26	46.82	41.05	23.53	21.87
PtrFBX146	5.73	5.6	6.16	6	8.6	8.98
PtrFBX148	10	12.04	9.5	6.85	6.53	6.73
PtrFBX149	16.15	12.95	1.3	4.25	12.35	15.33
PtrFBX150	31.89	26.75	41.1	29.28	31.21	28.23
PtrFBX152	6.27	6.1	3.68	4.04	7.41	9.35
PtrFBX153	7.29	6.89	4.9	7.49	7.74	8.02
PtrFBX154	9.16	9.27	6.91	5.75	11.26	8.61
PtrFBX161	3.89	4.05	2.17	2.15	2.47	2.16
PtrFBX162	0.19	0.47	0.47	0.64	1.66	1.43
PtrFBX163	3.97	3.24	12.7	9.57	6.96	6.76
PtrFBX175	4.29	4.07	6.26	5.49	8.88	8.39
PtrFBX181	0.1	0.59	0.12	0	0.11	0.11
PtrFBX188	6.46	4.88	9.6	9.14	13.84	10.51
PtrFBX190	78.79	53.34	92.27	39.59	19.29	11.41
PtrFBX196	6.55	7.7	10.39	9.76	16.06	13.4
PtrFBX198	103.39	89.69	214.92	155.04	99.14	110.55
PtrFBX200	14.71	11.4	13.64	11.83	16.26	14.45
PtrFBX202	40.7	30.34	36.17	27.22	17.96	16.45
PtrFBX216	1.2	1.14	15.68	9.42	1.12	0.88
PtrFBX220	0.9	3.55	2.01	2.79	1.78	1.94
PtrFBX224	0.23	0.11	0	0.13	1.5	0.61
PtrFBX225	0	0.11	7.14	2.44	8	7.51
PtrFBX234	2.53	1.51	18.3	18.29	10.18	8.96
PtrFBX235	7.15	4.64	7.77	8.85	5.79	4.11
PtrFBX236	88.36	107.99	118.02	110.84	151.82	162.1
PtrFBX239	19.78	20.32	35.4	26.42	61.13	51.74
PtrFBX240	80.92	81.65	232.91	201.18	199.95	199.31
PtrFBX241	0.1	0.1	2.38	2.04	1	1.31
PtrFBX242	47.81	42.64	60.79	49.15	35.6	38.27

## Sheet: qRT-PCR primer
Supplementary Table S7:The primer sequences and RT-qPCR
geneID	F	R
PtrFBX1	GTCAAGGAGGCGTGGATTCC	CCACCATATAGAACCCTTGG
PtrFBX102	CCACTAACACGCCACGTATAC	CTGATGGATGGTCGTGGTCTC
PtrFBX104	GATTCCTTCTCGAGAGCCATGG	CCAGATGCTGCAACAGGAATGG
PtrFBX11	CTACTCCATCAACATGGAAG	GTTCTTGCCAGATTAAAGTGGC
PtrFBX120	GCAACGGTAGTGTCCTCTTGG	GATTGAACTCTAATTGCAAGCC
PtrFBX121	GAAGAGTTGCAAAGCTCTGG	CTCTTGTGTCCTCCATTAATG
PtrFBX154	GGAGAGTGACTATTCAGGCTG	GCAGTATAGAGAACAAGTAAC
PtrFBX155	GGTATAGGTCAGTTCTCGAAG	GATGGAAGTGAATAGCTCTGG
PtrFBX167	ATCGCGAAGGTTCTCGAGATC	CCGACTCAGCCCATAACTCA
PtrFBX168	GTATTGACTCTTGCTGCACAAG	GTCACCGGAAACTATCCAGCC
PtrFBX174	GATAAGGTGATCGTCAACGG	GTCCATCAACTGAGACTAGAC
PtrFBX18	CAATGGCATTTAGCTTCGAG	CAAGCAGAGGAGTTCTCTTC
PtrFBX210	GGATCTCTTATGAGTATGTGGC	CCAACATGTCCATTCTCACGAT
PtrFBX219	GTACCAAGGAAGACACCAATGC	GAATATTCAGGATAGCTGAC
PtrFBX228	GATTATCAATCTATCATCTCC	CTCACAAAGCATGAGATAGAG
PtrFBX23	CAATCATAACTCTACTGCTG	GAGAAGTGCTTGCGAGACAGG
PtrFBX26	GATGCTATGTATAGTGAGAATG	CTTCTGCATGCTAAACTTGTAC
PtrFBX34	GGAGATTAGAGATGACATTTC	GGACTCTGTTCTTCAATCAAC
PtrFBX38	CAACTCGAGGATAATGCTGTTG	CGTACAACCACTGATGTTGAG
PtrFBX52	GAGACCTTGGTTCAGGAATGG	GAACGCACAAGAAGGAGCAAG
PtrFBX61	CCACTCATTGCAAGAGTTTG	CTTACAAGTCTCTCAAGTGC
PtrFBX66	CGTGTTCAAGACAGCTGAGAG	CCTTCAAGATACATCCATGAC
PtrFBX72	GTCTCAAGTCACAATCTGC	CTGGATATCTCCATAGGTTG

## Sheet: leaf-qRT-PCR
Sample Name	Target Name	Cт
W1	ACT	22.6172
W4	ACT	22.1775
W1	1	31.1378	8.52066	8.74048	-0.219824	0.219824	1.16459	1.01163	0.219824
W4	1	31.1378	8.96031		0.219824	-0.219824	0.85867
W1	18	33.6126	10.9954	11.2444	-0.249016	0.249016	1.1884	1.01493	0.029192
W4	18	33.671	11.4935		0.249016	-0.249016	0.84147
W1	26	31.7602	9.14296	9.94665	-0.803685	0.803685	1.74555	1.15922	0.583861
W4	26	32.9279	10.7503		0.803685	-0.803685	0.572884
W1	38
W4	38
W1	72	31.7067	9.08953	8.91344	0.17609	-0.17609	0.885098	1.00746
W4	72	30.9149	8.73735		-0.17609	0.17609	1.12982
W1	120	28.3453	5.72816	5.63984	0.0883121	-0.0883121	0.940623	1.00187
W4	120	27.7291	5.55153		-0.0883121	0.0883121	1.06313
W1	154	35.9004	13.2832	12.7195	0.563686	-0.563686	0.676571	1.07731
W4	154	34.3333	12.1558		-0.563686	0.563686	1.47804
W1	167	30.923	8.30577	8.29784	0.00792789	-0.00792789	0.99452	1.00002
W4	167	30.4675	8.28992		-0.00792789	0.00792789	1.00551
W1	168	31.2073	8.59007	8.53302	0.0570498	-0.0570498	0.961228	1.00078
W4	168	30.6535	8.47598		-0.0570498	0.0570498	1.04034
W1	210	29.7203	7.10312	6.6451	0.458014	-0.458014	0.727987	1.05082
W4	210	28.3646	6.18709		-0.458014	0.458014	1.37365
W1	228	34.6419	12.0247	11.8808	0.143858	-0.143858	0.905096	1.00498
W4	228	33.9145	11.737		-0.143858	0.143858	1.10486
W10	ACT	22.3756
W7	ACT	21.9493
W10	1	25.4455	3.06986	-5.67062	5.67062	50.9362	44.42
W7	1	25.4455	3.49622	-5.24427	5.24427	37.9037
W10	18	36.9433	14.5676	3.32317	-3.32317	0.0999142	0.0825622
W7	18	37.1325	15.1832	3.93876	-3.93876	0.0652102
W10	26	28.3013	5.92569	-4.02096	4.02096	16.2341	9.29254
W7	26	30.6627	8.71341	-1.23324	1.23324	2.35094
W10	38	27.8422	5.46652		0	1	1
W7	38	26.9272	4.97787		0	1
W10	72	32.2442	9.86852	0.955074	-0.955074	0.515815	0.546684
W7	72	31.6547	9.70542	0.791975	-0.791975	0.577553
W10	120	26.3593	3.98363	-1.65621	1.65621	3.15188	2.74866
W7	120	26.3593	4.40998	-1.22986	1.22986	2.34544
W10	154	31.7335	9.35789	-3.3616	3.3616	10.2788	8.9638
W7	154	31.7335	9.78424	-2.93524	2.93524	7.64884
W10	167	30.2067	7.83108	-0.466765	0.466765	1.38201	1.59354
W7	167	29.3951	7.44579	-0.852054	0.852054	1.80507
W10	168	28.9208	6.54517	-1.98786	1.98786	3.96648	4.37427
W7	168	28.2247	6.27539	-2.25763	2.25763	4.78205
W10	210	29.6974	7.32172	0.67662	-0.67662	0.62563	1.11278
W7	210	27.9164	5.96709	-0.67801	0.67801	1.59993
W10	228	32.1731	9.79745	-2.08336	2.08336	4.23793	3.54285
W7	228	32.3203	10.371	-1.50984	1.50984	2.84778

## Sheet: Stem_qRT_PCR
Sample Name	Target Name	Cт
W2	ACT	25.6017
W5	ACT	24.662
W2	11	36.9692	11.3675	0.469851
W5	11	36.9692	12.3072
W2	26	33.9034	8.3017	0.719883
W5	26	32.4636	7.80164
W2	34	31.8408	6.2391	0.216103
W5	34	31.4086	6.74659
W2	61	37.0613	11.4596	0
W5	61	37.0613	12.3993
W2	167	33.3493	7.74759	1.68538
W5	167	29.9785	5.31653
W2	168	31.9233	6.32168	1.00172
W5	168	29.9199	5.25794
W5	ACT	24.662
W8	ACT	25.7055
W8	26	32.3574	7.69543	-0.606276	0.606276	1.52232
W11	26	33.3992	7.69372	-0.107925	0.107925	1.07768
W8	34	31.9251	7.26318	1.02409	-1.02409	0.491721
W11	34	32.3688	6.66336	-0.083231	0.083231	1.05939
W8	61	25.6522	0.990229	-10.4694	10.4694	1417.74
W11	61	26.2233	0.517847	-11.8815	11.8815	3772.91
W8	167	32.3668	7.70485	-0.0427418	0.0427418	1.03007
W11	167	30.9432	5.23769	-0.0788441	0.0788441	1.05617
W8	168	29.9442	5.28222	-1.03947	1.03947	2.05547
W11	168	29.3097	3.60426	-1.65369	1.65369	3.14637
Sample Name	Target Name	Cт
2	ACT-F	26.7958
5	ACT-F	25.4467
2	1	34.5427	7.74693	8.11234	-0.365411	0.365411	1.28825	1.03225
5	1	33.9245	8.47775		0.365411	-0.365411	0.776248
2	38	33.9169	7.12108	7.57081	-0.449729	0.449729	1.36578	1.04898
5	38	33.4672	8.02054		0.449729	-0.449729	0.73218
2	102	34.7216	7.9258	8.19539	-0.269591	0.269591	1.20547	1.01751
5	102	33.9117	8.46498		0.269591	-0.269591	0.829554
2	104	35.9369	9.14107	9.64617	-0.505101	0.505101	1.41922	1.06192
5	104	35.598	10.1513		0.505101	-0.505101	0.704611
2	121	33.1766	6.38085	7.39217	-1.01132	1.01132	2.01576	1.25592
5	121	33.8502	8.4035		1.01132	-1.01132	0.496091
2	210	33.8654	7.06965	7.17188	-0.102225	0.102225	1.07343	1.00251
5	210	32.7208	7.27411		0.102225	-0.102225	0.931595
8	ACT-F	26.0887
11	ACT-F	26.1797
8	1	32.637	6.54839		-1.56395	1.56395	2.95663	3.42705
11	1	32.3295	6.14981		-1.96254	1.96254	3.89747
8	38	30.6568	4.56817		-3.00264	3.00264	8.01466	5.03017
11	38	32.7179	6.53824		-1.03258	1.03258	2.04567
8	102	34.398	8.30931		0.113925	-0.113925	0.924071	1.14133
11	102	33.9329	7.75328		-0.442107	0.442107	1.35859
8	104	35.7996	9.71098		0.0648012	-0.0648012	0.956077	0.936433
11	104	35.9512	9.77151		0.125339	-0.125339	0.916789
8	121	36.9554	10.8667		3.47453	-3.47453	0.0899629	0.0928915
11	121	36.9554	10.7757		3.38353	-3.38353	0.09582
8	210	35.6813	9.59266		2.42078	-2.42078	0.186756	0.281934
11	210	34.7585	8.57881		1.40693	-1.40693	0.377112

## Sheet: Root-qRT_PCR
Sample Name	Target Name	Cт
W3	ACT	24.9668
W6	ACT	24.6924
W3	52	30.0309	5.06409
W6	52	29.9371	5.24471
W3	66	35.9309	10.9641
W6	66	35.9309	11.2385
W3	72	34.9299	9.96306
W6	72	32.6343	7.94197
W3	155	31.3339	6.36707
W6	155	31.9835	7.29116
W3	167	31.6294	6.66259
W6	167	31.4288	6.73645
W3	168	30.3664	5.39955
W6	168	29.7386	5.04627
W3	174	35.3416	10.3747
W6	174	35.3416	10.6492
W3	219	32.5109	7.5441
W6	219	31.8915	7.1991
W9	ACT	25.4429
W12	ACT	25.4429
W9	52	30.8053	5.36236	0.298265	-0.298265	0.81323
W12	52	30.9229	5.47999	0.235273	-0.235273	0.849524
W9	66	30.0628	4.61989	-6.34417	6.34417	81.2429
W12	66	30.0628	4.61989	-6.61864	6.61864	98.267
W9	72	30.7043	5.2614	-4.70167	4.70167	26.0221
W12	72	30.7043	5.2614	-2.68057	2.68057	6.41111
W9	155	33.9255	8.48255	2.11548	-2.11548	0.230769
W12	155	33.9255	8.48255	1.19139	-1.19139	0.437881
W9	167	34.9394	9.49644	2.83385	-2.83385	0.140257
W12	167	32.8723	7.42939	0.692934	-0.692934	0.618595
W9	168	27.8112	2.36826	-3.0313	3.0313	8.17544
W12	168	27.8112	2.36826	-2.67801	2.67801	6.39974
W9	174	28.9265	3.48356	-6.89115	6.89115	118.698
W12	174	28.9265	3.48356	-7.16562	7.16562	143.571
W9	219	36.9566	11.5137	3.96955	-3.96955	0.0638332
W12	219	34.8227	9.37975	2.18065	-2.18065	0.220577
