# Supplementary material for: Genome-Wide Identification and Expression Patterns of the F-box Family in Poplar under Salt Stress
Source: Int J Mol Sci. 2022 Sep 18;23(18):10934. doi: 10.3390/ijms231810934 (PMC9505895; doi:10.3390/ijms231810934)
Supplement: Supplementary file 1 [file ijms-23-10934-s001.zip › Table S7.xlsx]

## Sheet: sheet 1
Supplementary Table S8:Co-expression genes and GO annotation of four interesting genes
PtrFBX1-coexpression genes
gene1	gene2	correlation_coefficient	pvalue
PtrFBX1	Potri.001G013600.1	0.880707	0.00552458
PtrFBX1	Potri.001G015900.1	0.916084	8.38413e-05
PtrFBX1	Potri.001G016000.2	0.853147	9.15794e-05
PtrFBX1	Potri.001G041800.4	0.880304	1.24846e-06
PtrFBX1	Potri.001G051900.1	0.811189	0.00010321
PtrFBX1	Potri.001G067600.1	0.832168	2.57715e-05
PtrFBX1	Potri.001G090700.1	0.839161	0.00024068
PtrFBX1	Potri.001G108100.2	0.867133	5.35306e-05
PtrFBX1	Potri.001G108100.3	0.867133	5.3524e-05
PtrFBX1	Potri.001G128200.1	0.804196	0.000364467
PtrFBX1	Potri.001G147300.1	0.802103	0.0229307
PtrFBX1	Potri.001G192800.1	0.895105	0.000100993
PtrFBX1	Potri.001G205400.1	0.847637	9.44621e-05
PtrFBX1	Potri.001G242600.2	0.921192	0.000171678
PtrFBX1	Potri.001G281900.1	0.825175	0.000230149
PtrFBX1	Potri.001G309100.1	0.839161	0.000241996
PtrFBX1	Potri.001G309100.2	0.839161	0.000241996
PtrFBX1	Potri.001G331500.1	0.944056	0.000243193
PtrFBX1	Potri.001G331500.2	0.944056	0.000243193
PtrFBX1	Potri.001G331500.3	0.944056	0.000243193
PtrFBX1	Potri.001G331500.4	0.944056	0.000241828
PtrFBX1	Potri.001G342200.2	0.811189	0.0413663
PtrFBX1	Potri.001G347700.2	0.86014	3.12967e-05
PtrFBX1	Potri.001G356200.1	0.879161	9.53021e-05
PtrFBX1	Potri.001G374600.1	0.818182	0.00581878
PtrFBX1	Potri.001G375000.1	0.825175	0.00585312
PtrFBX1	Potri.001G375100.1	0.811189	0.0161344
PtrFBX1	Potri.001G380000.1	0.958042	0.000117852
PtrFBX1	Potri.001G380000.2	0.958042	0.000117852
PtrFBX1	Potri.001G380800.1	0.832168	0.000220927
PtrFBX1	Potri.001G382100.1	0.881119	0.000999252
PtrFBX1	Potri.001G402600.10	0.85114	0.00840802
PtrFBX1	Potri.001G402600.11	0.879161	0.000262176
PtrFBX1	Potri.001G402600.12	0.872155	0.000311366
PtrFBX1	Potri.001G402600.13	0.85114	0.00840802
PtrFBX1	Potri.001G402600.14	0.85114	0.00840802
PtrFBX1	Potri.001G402600.1	0.872155	0.000311366
PtrFBX1	Potri.001G402600.2	0.872155	0.000311366
PtrFBX1	Potri.001G402600.3	0.872155	0.000311366
PtrFBX1	Potri.001G402600.4	0.872155	0.000311366
PtrFBX1	Potri.001G402600.5	0.872155	0.000307838
PtrFBX1	Potri.001G402600.6	0.811189	0.00606888
PtrFBX1	Potri.001G402600.8	0.888112	0.000206045
PtrFBX1	Potri.001G402600.9	0.872155	0.0003097
PtrFBX1	Potri.001G404100.1	0.909091	0.000819339
PtrFBX1	Potri.001G411700.1	0.835093	0.0301064
PtrFBX1	Potri.001G415900.1	0.902098	6.3845e-05
PtrFBX1	Potri.001G418500.1	0.846154	0.00769979
PtrFBX1	Potri.001G418500.4	0.818182	0.0127601
PtrFBX1	Potri.001G441700.1	0.815076	4.45142e-05
PtrFBX1	Potri.002G081000.1	0.86014	0.018936
PtrFBX1	Potri.002G081000.2	0.895105	0.000702689
PtrFBX1	Potri.002G084900.2	0.839161	0.00121824
PtrFBX1	Potri.002G108500.1	0.937063	7.6891e-05
PtrFBX1	Potri.002G113800.3	0.842184	0.00344171
PtrFBX1	Potri.002G117900.1	0.853147	0.00730961
PtrFBX1	Potri.002G148000.3	0.888112	7.07245e-05
PtrFBX1	Potri.002G163700.1	0.823119	0.0494112
PtrFBX1	Potri.002G174900.1	0.86014	0.00953143
PtrFBX1	Potri.002G197900.1	0.879161	0.000141377
PtrFBX1	Potri.002G202600.1	0.816113	0.0216633
PtrFBX1	Potri.002G222100.1	0.874126	0.0217751
PtrFBX1	Potri.003G030700.1	0.867133	0.00142286
PtrFBX1	Potri.003G072300.1	0.818182	0.00277902
PtrFBX1	Potri.003G079200.1	0.832168	0.00915219
PtrFBX1	Potri.003G082700.1	0.853147	0.0489637
PtrFBX1	Potri.003G109300.1	0.839161	0.00136848
PtrFBX1	Potri.003G111900.2	0.818182	0.00109142
PtrFBX1	Potri.003G112600.1	0.832168	0.00034709
PtrFBX1	Potri.003G134200.2	0.874126	0.00134604
PtrFBX1	Potri.003G134200.3	0.874126	0.00134604
PtrFBX1	Potri.003G134900.1	0.804196	0.0104377
PtrFBX1	Potri.003G139400.1	0.832168	0.00112573
PtrFBX1	Potri.003G143700.1	0.846154	5.22063e-05
PtrFBX1	Potri.003G143700.2	0.846154	5.22063e-05
PtrFBX1	Potri.003G143700.3	0.846154	5.22063e-05
PtrFBX1	Potri.003G143900.1	0.853147	0.00033612
PtrFBX1	Potri.003G148300.2	0.832168	0.028275
PtrFBX1	Potri.003G152300.1	0.958042	7.61046e-07
PtrFBX1	Potri.003G152300.2	0.937063	2.32675e-06
PtrFBX1	Potri.003G191700.1	0.808127	0.00523608
PtrFBX1	Potri.003G210900.1	0.881119	0.00185908
PtrFBX1	Potri.004G035800.1	0.818182	0.0104196
PtrFBX1	Potri.004G041000.1	0.825175	6.53231e-05
PtrFBX1	Potri.004G059200.2	0.825175	0.0209575
PtrFBX1	Potri.004G062500.1	0.937063	6.61271e-06
PtrFBX1	Potri.004G066300.1	0.837951	0.00740021
PtrFBX1	Potri.004G084800.1	0.923077	2.65625e-05
PtrFBX1	Potri.004G084800.2	0.923077	2.65625e-05
PtrFBX1	Potri.004G084800.4	0.923077	2.65625e-05
PtrFBX1	Potri.004G084800.5	0.923077	2.65625e-05
PtrFBX1	Potri.004G105300.1	0.804196	0.00560999
PtrFBX1	Potri.004G121900.1	0.804196	0.000921472
PtrFBX1	Potri.004G140600.10	0.86014	1.76268e-05
PtrFBX1	Potri.004G168400.1	0.823119	0.00981393
PtrFBX1	Potri.004G209600.1	0.902098	1.87791e-05
PtrFBX1	Potri.004G210200.5	0.804196	0.0405595
PtrFBX1	Potri.005G004400.1	0.846154	9.23252e-05
PtrFBX1	Potri.005G043700.1	0.825175	0.0314756
PtrFBX1	Potri.005G048400.1	0.888112	0.000244455
PtrFBX1	Potri.005G048500.1	0.867133	0.000208826
PtrFBX1	Potri.005G064000.1	0.909091	0.00010289
PtrFBX1	Potri.005G072000.1	0.825175	0.00448326
PtrFBX1	Potri.005G073200.1	0.819616	0.00598904
PtrFBX1	Potri.005G078700.5	0.881174	1.8189e-05
PtrFBX1	Potri.005G078700.6	0.881174	1.8189e-05
PtrFBX1	Potri.005G169700.1	0.81404	1.45009e-05
PtrFBX1	Potri.005G177700.1	0.853147	0.00299454
PtrFBX1	Potri.005G200500.1	0.821113	5.02571e-05
PtrFBX1	Potri.005G200600.2	0.900836	4.06383e-05
PtrFBX1	Potri.005G222800.1	0.902098	2.79218e-05
PtrFBX1	Potri.005G222800.2	0.902098	2.79218e-05
PtrFBX1	Potri.005G236300.1	0.825175	0.0043789
PtrFBX1	Potri.005G242100.1	0.825175	0.00165158
PtrFBX1	Potri.005G242700.1	0.888112	0.000266409
PtrFBX1	Potri.005G242700.5	0.888112	0.000266409
PtrFBX1	Potri.006G011700.1	0.839161	0.0055328
PtrFBX1	Potri.006G019200.1	0.881119	5.95959e-05
PtrFBX1	Potri.006G035500.1	0.93007	8.24947e-05
PtrFBX1	Potri.006G038500.1	0.86014	0.0112783
PtrFBX1	Potri.006G038500.2	0.86014	0.0112783
PtrFBX1	Potri.006G042400.1	0.867451	0.00133961
PtrFBX1	Potri.006G048200.1	0.881119	0.000237563
PtrFBX1	Potri.006G052800.7	0.867133	6.61061e-05
PtrFBX1	Potri.006G085600.1	0.853147	0.00116951
PtrFBX1	Potri.006G085600.2	0.853147	0.00116951
PtrFBX1	Potri.006G086900.1	0.874126	0.000737959
PtrFBX1	Potri.006G099600.1	0.811189	0.00877705
PtrFBX1	Potri.006G124200.1	0.847637	5.37435e-05
PtrFBX1	Potri.006G139900.1	0.86515	0.00112498
PtrFBX1	Potri.006G154200.1	0.86014	0.00455854
PtrFBX1	Potri.006G186900.1	0.853147	7.16682e-05
PtrFBX1	Potri.006G248300.1	0.900177	5.79916e-05
PtrFBX1	Potri.006G248300.2	0.872155	4.43963e-05
PtrFBX1	Potri.006G250600.1	0.818182	0.00300902
PtrFBX1	Potri.006G277400.2	0.839161	0.00795523
PtrFBX1	Potri.007G005700.1	0.889669	8.92448e-05
PtrFBX1	Potri.007G041100.2	0.842184	0.0139344
PtrFBX1	Potri.007G041100.4	0.842184	0.0139344
PtrFBX1	Potri.007G090400.1	0.916084	2.84103e-05
PtrFBX1	Potri.007G098200.1	0.986014	0.000239367
PtrFBX1	Potri.007G121900.1	0.86014	0.000120795
PtrFBX1	Potri.008G089000.1	0.853147	0.00599806
PtrFBX1	Potri.008G106300.1	0.909091	4.45011e-05
PtrFBX1	Potri.008G106300.3	0.909091	4.45011e-05
PtrFBX1	Potri.008G135600.2	0.859176	0.000310533
PtrFBX1	Potri.008G149200.1	0.89189	0.000188549
PtrFBX1	Potri.008G149200.2	0.920895	0.000281768
PtrFBX1	Potri.008G161500.2	0.817762	0.00879129
PtrFBX1	Potri.008G199000.1	0.846154	0.0298309
PtrFBX1	Potri.009G021900.1	0.909091	7.28111e-06
PtrFBX1	Potri.009G022000.1	0.854888	0.0083548
PtrFBX1	Potri.009G026500.1	0.818182	0.00180019
PtrFBX1	Potri.009G032700.1	0.900177	3.3793e-07
PtrFBX1	Potri.009G032700.2	0.900177	3.3793e-07
PtrFBX1	Potri.009G032700.3	0.900177	3.3793e-07
PtrFBX1	Potri.009G033900.1	0.840413	0.000315828
PtrFBX1	Potri.009G037300.4	0.89338	2.87908e-05
PtrFBX1	Potri.009G046200.1	0.825175	0.0011793
PtrFBX1	Potri.009G073200.1	0.909091	0.0439617
PtrFBX1	Potri.009G082200.3	0.825175	0.0144724
PtrFBX1	Potri.009G082200.5	0.825175	0.0144817
PtrFBX1	Potri.009G087000.1	0.846154	0.000485254
PtrFBX1	Potri.009G087000.2	0.846154	0.000485254
PtrFBX1	Potri.009G103000.1	0.811189	0.00131483
PtrFBX1	Potri.009G103000.2	0.811189	0.00131483
PtrFBX1	Potri.009G127800.1	0.839161	0.00784561
PtrFBX1	Potri.009G127800.2	0.839161	0.0078423
PtrFBX1	Potri.009G159600.1	0.818182	0.0117518
PtrFBX1	Potri.010G001500.2	0.832168	0.0042127
PtrFBX1	Potri.010G001500.3	0.832168	0.00421324
PtrFBX1	Potri.010G001500.4	0.832168	0.00419861
PtrFBX1	Potri.010G001500.5	0.832168	0.00419621
PtrFBX1	Potri.010G001500.6	0.832168	0.00420472
PtrFBX1	Potri.010G001500.8	0.832168	0.00421538
PtrFBX1	Potri.010G006600.1	0.874126	0.00020983
PtrFBX1	Potri.010G024900.3	0.832168	0.000865271
PtrFBX1	Potri.010G054600.1	0.804196	0.00215434
PtrFBX1	Potri.010G060800.1	0.811319	0.000956369
PtrFBX1	Potri.010G090200.1	0.923077	3.0979e-05
PtrFBX1	Potri.010G132200.2	0.839161	0.01886
PtrFBX1	Potri.010G153400.1	0.818182	0.000215101
PtrFBX1	Potri.010G163000.1	0.846154	0.000179188
PtrFBX1	Potri.010G172300.2	0.858145	1.71564e-05
PtrFBX1	Potri.010G174500.1	0.822373	1.21242e-05
PtrFBX1	Potri.010G188500.1	0.93007	7.69985e-05
PtrFBX1	Potri.010G199600.4	0.832168	1.05313e-05
PtrFBX1	Potri.010G203400.1	0.874126	0.00041699
PtrFBX1	Potri.010G203400.2	0.86014	0.00031303
PtrFBX1	Potri.010G240300.1	0.909091	1.45012e-06
PtrFBX1	Potri.010G245200.1	0.888112	0.000380451
PtrFBX1	Potri.011G031800.2	0.887216	0.0305376
PtrFBX1	Potri.011G031800.3	0.887216	0.0306431
PtrFBX1	Potri.011G034400.5	0.85778	8.88875e-06
PtrFBX1	Potri.011G040100.1	0.804196	0.00571526
PtrFBX1	Potri.011G063100.1	0.912286	3.54657e-05
PtrFBX1	Potri.011G064400.1	0.839161	0.00207403
PtrFBX1	Potri.011G065900.1	0.888112	1.74152e-05
PtrFBX1	Potri.011G071100.1	0.809108	7.07511e-05
PtrFBX1	Potri.011G071900.1	0.942208	3.62084e-06
PtrFBX1	Potri.011G072200.1	0.874126	0.0322533
PtrFBX1	Potri.011G076900.1	0.923077	5.78128e-06
PtrFBX1	Potri.011G098500.1	0.832168	0.00319725
PtrFBX1	Potri.011G100900.1	0.811189	0.00825282
PtrFBX1	Potri.011G135600.2	0.902098	0.00071013
PtrFBX1	Potri.011G138400.1	0.853147	5.91474e-06
PtrFBX1	Potri.012G014900.2	0.972028	6.39424e-05
PtrFBX1	Potri.012G033900.1	0.818182	0.022637
PtrFBX1	Potri.012G034900.1	0.882663	3.38574e-06
PtrFBX1	Potri.012G041800.1	0.853147	1.76055e-05
PtrFBX1	Potri.012G078300.1	0.804196	0.00188751
PtrFBX1	Potri.012G141300.1	0.81738	0.0175661
PtrFBX1	Potri.013G011700.1	0.868465	0.00045618
PtrFBX1	Potri.013G055300.1	0.804196	0.005457
PtrFBX1	Potri.013G090200.1	0.902098	0.000129747
PtrFBX1	Potri.014G043900.1	0.879161	3.65374e-05
PtrFBX1	Potri.014G071900.1	0.888112	0.000352008
PtrFBX1	Potri.014G086300.2	0.804196	0.00120967
PtrFBX1	Potri.014G139000.2	0.839161	0.00208782
PtrFBX1	Potri.014G143300.1	0.839161	0.000261009
PtrFBX1	Potri.014G147500.1	0.86515	0.000552246
PtrFBX1	Potri.014G147500.4	0.900177	0.000558114
PtrFBX1	Potri.014G193800.1	0.888112	0.000101233
PtrFBX1	Potri.015G012500.5	0.806183	0.000241034
PtrFBX1	Potri.015G015800.1	0.872428	5.86347e-05
PtrFBX1	Potri.015G026300.1	0.839161	0.000439623
PtrFBX1	Potri.015G046200.1	0.881119	3.0741e-05
PtrFBX1	Potri.015G060600.1	0.910088	0.000464782
PtrFBX1	Potri.015G069400.1	0.818182	7.65385e-06
PtrFBX1	Potri.016G035200.3	0.83231	0.000447299
PtrFBX1	Potri.016G046400.1	0.816113	0.000766022
PtrFBX1	Potri.016G092000.1	0.829537	0.00634162
PtrFBX1	Potri.016G101600.1	0.93007	0.000161654
PtrFBX1	Potri.016G101700.3	0.867133	0.000446404
PtrFBX1	Potri.016G101900.1	0.837129	0.000690059
PtrFBX1	Potri.016G110100.1	0.888112	0.000164008
PtrFBX1	Potri.016G110100.2	0.888112	0.000164008
PtrFBX1	Potri.016G110100.3	0.888112	0.000164008
PtrFBX1	Potri.016G136500.1	0.965035	2.51949e-06
PtrFBX1	Potri.016G136500.2	0.965035	2.5089e-06
PtrFBX1	Potri.017G023300.1	0.895105	0.00237318
PtrFBX1	Potri.018G005100.1	0.804398	0.000637703
PtrFBX1	Potri.018G011200.1	0.86014	2.75918e-05
PtrFBX1	Potri.018G023300.1	0.944056	5.9421e-06
PtrFBX1	Potri.018G023400.1	0.853147	0.0146577
PtrFBX1	Potri.018G034800.1	0.832168	0.0461622
PtrFBX1	Potri.018G062500.1	0.853147	0.00255204
PtrFBX1	Potri.018G079300.2	0.846154	0.000347712
PtrFBX1	Potri.018G079300.3	0.846154	0.000347712
PtrFBX1	Potri.018G085100.2	0.818182	0.000120644
PtrFBX1	Potri.018G085100.3	0.818182	0.000120644
PtrFBX1	Potri.018G103000.1	0.889669	0.00155783
PtrFBX1	Potri.018G104900.1	0.804196	0.0008955
PtrFBX1	Potri.018G109800.1	0.804196	0.00648651
PtrFBX1	Potri.018G121100.2	0.825175	0.00557057
PtrFBX1	Potri.018G134200.3	0.902098	0.023957
PtrFBX1	Potri.018G143100.1	0.825175	0.000252558
PtrFBX1	Potri.019G018900.1	0.832168	0.000277007
PtrFBX1	Potri.019G020900.4	0.839161	5.48567e-05
PtrFBX1	Potri.019G031400.1	0.874126	0.000884093
PtrFBX1	Potri.019G036800.1	0.86014	0.00273968
PtrFBX1	Potri.019G071200.1	0.811189	0.000263899
PtrFBX1	Potri.019G103200.1	0.944056	3.01353e-06
PtrFBX1	Potri.T097300.1	0.818182	0.0268393
PtrFBX1	Potri.T102600.1	0.810992	7.44883e-05
PtrFBX1	Potri.T106400.1	0.942208	4.67192e-07
PtrFBX1	Potri.T111300.1	0.832168	0.000760001
PtrFBX1	Potri.T129600.1	0.965035	1.04225e-06
PtrFBX1	Potri.T130300.1	0.888112	3.99058e-05
PtrFBX1	Potri.T137400.1	0.811189	0.0165666
PtrFBX1	Potri.T165700.1	0.874126	0.000212847
PtrFBX1	Potri.T168400.1	0.818182	1.22521e-05
PtrFBX38-coexpression genes
gene1	gene2	correlation_coefficient	pvalue
PtrFBX38	Potri.014G014500.1	0.979021	0.000128802
PtrFBX38	Potri.011G117600.1	0.965035	0.00657828
PtrFBX38	Potri.001G309900.1	0.964813	0.00407281
PtrFBX38	Potri.005G113200.1	0.963224	0.00417546
PtrFBX38	Potri.008G187100.2	0.954392	6.84036e-07
PtrFBX38	Potri.007G083000.1	0.951049	0.00105972
PtrFBX38	Potri.009G024100.1	0.951049	3.30151e-06
PtrFBX38	Potri.019G067800.1	0.951049	8.16934e-06
PtrFBX38	Potri.014G092900.1	0.950883	0.0245482
PtrFBX38	Potri.001G182000.1	0.949213	1.18336e-05
PtrFBX38	Potri.001G278400.1	0.944056	0.000420679
PtrFBX38	Potri.004G034100.1	0.944056	0.000240782
PtrFBX38	Potri.004G034100.2	0.944056	0.000240782
PtrFBX38	Potri.006G188400.1	0.944056	0.00626311
PtrFBX38	Potri.019G020400.1	0.944056	0.00139953
PtrFBX38	Potri.011G144700.1	0.938705	0.000542955
PtrFBX38	Potri.019G093800.1	0.938705	0.00369134
PtrFBX38	Potri.008G121700.1	0.937063	1.35337e-06
PtrFBX38	Potri.010G202400.2	0.937063	0.000359097
PtrFBX38	Potri.010G202400.3	0.937063	0.000419733
PtrFBX38	Potri.015G085300.1	0.9317	0.000303978
PtrFBX38	Potri.006G210600.1	0.93007	9.24451e-05
PtrFBX38	Potri.015G087700.1	0.93007	2.09593e-08
PtrFBX38	Potri.T096300.1	0.93007	0.000880106
PtrFBX38	Potri.016G069500.1	0.929895	0.000175115
PtrFBX38	Potri.011G071100.1	0.928198	0.00270384
PtrFBX38	Potri.001G381700.1	0.923077	0.000295673
PtrFBX38	Potri.006G214300.1	0.923077	0.00960594
PtrFBX38	Potri.011G117700.2	0.923077	0.00561591
PtrFBX38	Potri.015G013600.1	0.923077	0.00247649
PtrFBX38	Potri.013G006600.1	0.921192	0.000127224
PtrFBX38	Potri.011G068500.1	0.91878	0.00458487
PtrFBX38	Potri.002G202600.1	0.91769	1.16108e-05
PtrFBX38	Potri.002G236400.1	0.916084	1.62137e-05
PtrFBX38	Potri.006G042200.1	0.916084	0.000159279
PtrFBX38	Potri.011G029800.1	0.916084	0.000250952
PtrFBX38	Potri.T139200.1	0.916084	0.00079937
PtrFBX38	Potri.019G016200.1	0.913643	0.00253463
PtrFBX38	Potri.005G056100.1	0.909091	2.30746e-05
PtrFBX38	Potri.005G251700.1	0.909091	0.000542589
PtrFBX38	Potri.014G038100.1	0.909091	0.000714203
PtrFBX38	Potri.T129800.1	0.909091	8.28852e-05
PtrFBX38	Potri.T144700.1	0.909091	1.30941e-05
PtrFBX38	Potri.004G052600.1	0.904058	8.2471e-05
PtrFBX38	Potri.019G047900.1	0.904058	0.00304772
PtrFBX38	Potri.002G096300.1	0.903679	0.00022557
PtrFBX38	Potri.002G004800.1	0.902098	0.00267505
PtrFBX38	Potri.004G068000.1	0.902098	5.13975e-05
PtrFBX38	Potri.005G237600.1	0.902098	0.00371447
PtrFBX38	Potri.016G059200.1	0.902098	0.000448347
PtrFBX38	Potri.011G058900.1	0.90176	0.0120494
PtrFBX38	Potri.005G112400.1	0.899506	0.00426408
PtrFBX38	Potri.011G008800.1	0.89677	1.98951e-07
PtrFBX38	Potri.012G033600.1	0.896674	0.000369194
PtrFBX38	Potri.001G456400.1	0.895105	0.00703876
PtrFBX38	Potri.019G020500.1	0.895105	0.00254423
PtrFBX38	Potri.001G107800.1	0.894388	7.58181e-05
PtrFBX38	Potri.001G107800.2	0.894388	7.58181e-05
PtrFBX38	Potri.003G112400.1	0.893171	0.00773821
PtrFBX38	Potri.003G112400.2	0.893171	0.00773821
PtrFBX38	Potri.011G062800.1	0.89189	0.00739276
PtrFBX38	Potri.011G038700.1	0.889821	0.000728538
PtrFBX38	Potri.010G020800.3	0.888972	0.000848129
PtrFBX38	Potri.011G038200.1	0.888972	0.00105694
PtrFBX38	Potri.001G015900.1	0.888112	0.000188689
PtrFBX38	Potri.003G084200.1	0.888112	0.00318484
PtrFBX38	Potri.011G129400.1	0.888112	0.00546188
PtrFBX38	Potri.012G033900.1	0.888112	0.000111865
PtrFBX38	Potri.012G089500.3	0.888112	0.000917196
PtrFBX38	Potri.013G102700.1	0.888112	0.00603148
PtrFBX38	Potri.017G023300.1	0.888112	0.000107501
PtrFBX38	Potri.018G118300.1	0.888112	7.1199e-06
PtrFBX38	Potri.019G020200.1	0.888112	8.85169e-05
PtrFBX38	Potri.019G020200.2	0.888112	8.85169e-05
PtrFBX38	Potri.010G069100.1	0.887725	0.00010982
PtrFBX38	Potri.009G085600.1	0.886166	3.77858e-06
PtrFBX38	Potri.015G087700.2	0.886166	0.00800061
PtrFBX38	Potri.019G010900.1	0.886166	0.00446734
PtrFBX38	Potri.009G133600.1	0.882674	0.000846986
PtrFBX38	Potri.002G009400.1	0.881119	0.00633893
PtrFBX38	Potri.005G066200.1	0.881119	0.00258993
PtrFBX38	Potri.005G079600.1	0.881119	0.00148842
PtrFBX38	Potri.014G022600.1	0.881119	0.000705882
PtrFBX38	Potri.015G121000.1	0.881119	0.000181006
PtrFBX38	Potri.016G110100.1	0.881119	0.000103428
PtrFBX38	Potri.016G110100.2	0.881119	0.000103428
PtrFBX38	Potri.016G110100.3	0.881119	0.000103428
PtrFBX38	Potri.017G014000.1	0.881119	5.13983e-06
PtrFBX38	Potri.004G207200.1	0.880304	0.00214998
PtrFBX38	Potri.004G207200.2	0.880304	0.00214998
PtrFBX38	Potri.011G155900.1	0.880304	0.0164102
PtrFBX38	Potri.010G008900.1	0.87885	0.00764694
PtrFBX38	Potri.005G237600.2	0.875658	0.000605126
PtrFBX38	Potri.001G016000.1	0.874126	6.92888e-05
PtrFBX38	Potri.001G016200.1	0.874126	2.94e-05
PtrFBX38	Potri.004G063000.1	0.874126	0.00117936
PtrFBX38	Potri.011G150500.1	0.874126	0.000299253
PtrFBX38	Potri.013G055300.1	0.874126	0.00364489
PtrFBX38	Potri.014G113200.1	0.874126	0.010615
PtrFBX38	Potri.T130000.1	0.874126	0.000489466
PtrFBX38	Potri.011G038300.1	0.873376	3.88038e-05
PtrFBX38	Potri.014G144000.1	0.873376	0.000125075
PtrFBX38	Potri.011G062900.1	0.871777	0.00770824
PtrFBX38	Potri.003G059700.2	0.870181	0.00214563
PtrFBX38	Potri.011G038800.1	0.870181	0.00349842
PtrFBX38	Potri.003G083200.2	0.868653	0.0018743
PtrFBX38	Potri.001G307800.1	0.868465	0.00250947
PtrFBX38	Potri.001G418500.3	0.867133	0.000760437
PtrFBX38	Potri.005G098700.1	0.867133	0.00305436
PtrFBX38	Potri.006G048200.1	0.867133	0.0469419
PtrFBX38	Potri.006G186900.1	0.867133	0.000135635
PtrFBX38	Potri.007G020900.1	0.867133	0.0140706
PtrFBX38	Potri.011G150300.1	0.867133	0.000558431
PtrFBX38	Potri.011G158500.1	0.867133	0.00150489
PtrFBX38	Potri.013G012000.1	0.867133	0.0133354
PtrFBX38	Potri.014G168700.1	0.867133	0.0157259
PtrFBX38	Potri.016G006000.1	0.867133	0.00233642
PtrFBX38	Potri.016G045400.1	0.867133	0.000974487
PtrFBX38	Potri.019G011000.1	0.867133	0.00882411
PtrFBX38	Potri.008G182000.1	0.866672	0.000199016
PtrFBX38	Potri.015G077700.1	0.865773	0.000283393
PtrFBX38	Potri.003G122700.3	0.86515	0.0299642
PtrFBX38	Potri.009G032800.1	0.86515	0.0106421
PtrFBX38	Potri.010G085400.1	0.86515	0.00352368
PtrFBX38	Potri.011G030100.1	0.86515	0.00094886
PtrFBX38	Potri.007G089000.1	0.862885	2.03087e-07
PtrFBX38	Potri.011G042900.1	0.861597	0.00654683
PtrFBX38	Potri.008G197500.5	0.861346	0.00925502
PtrFBX38	Potri.016G123300.1	0.861346	0.000352581
PtrFBX38	Potri.001G302300.1	0.86088	0.0137364
PtrFBX38	Potri.001G016000.2	0.86014	0.0013686
PtrFBX38	Potri.001G043500.1	0.86014	0.00098123
PtrFBX38	Potri.001G103400.2	0.86014	0.00089046
PtrFBX38	Potri.002G136600.1	0.86014	0.0238666
PtrFBX38	Potri.004G027200.1	0.86014	0.0175847
PtrFBX38	Potri.009G132700.1	0.86014	3.05106e-05
PtrFBX38	Potri.010G149900.1	0.86014	0.000140821
PtrFBX38	Potri.011G039400.1	0.86014	0.00203798
PtrFBX38	Potri.014G067100.1	0.86014	0.000273303
PtrFBX38	Potri.T023600.1	0.86014	0.0305523
PtrFBX38	Potri.018G134300.2	0.859176	0.00336092
PtrFBX38	Potri.006G103200.1	0.858145	0.00279841
PtrFBX38	Potri.012G054800.1	0.858145	0.0075062
PtrFBX38	Potri.004G027900.1	0.85778	0.00536342
PtrFBX38	Potri.012G013700.1	0.85778	0.00778523
PtrFBX38	Potri.006G110900.3	0.855634	0.0012387
PtrFBX38	Potri.010G075500.1	0.854704	0.00920426
PtrFBX38	Potri.001G461500.1	0.854642	0.00864304
PtrFBX38	Potri.001G103400.1	0.853147	0.000754806
PtrFBX38	Potri.003G162500.1	0.853147	0.00867618
PtrFBX38	Potri.003G162500.2	0.853147	0.00867618
PtrFBX38	Potri.004G038500.1	0.853147	0.00167496
PtrFBX38	Potri.005G005000.1	0.853147	0.000149181
PtrFBX38	Potri.006G068300.1	0.853147	0.00467698
PtrFBX38	Potri.007G053400.1	0.853147	0.00841971
PtrFBX38	Potri.008G205000.1	0.853147	0.0350213
PtrFBX38	Potri.014G007100.1	0.853147	0.00323297
PtrFBX38	Potri.017G129900.2	0.853147	0.00241265
PtrFBX38	Potri.017G129900.4	0.853147	0.0024204
PtrFBX38	Potri.001G162000.1	0.85114	0.00069734
PtrFBX38	Potri.003G087000.1	0.85114	1.88109e-05
PtrFBX38	Potri.004G168900.1	0.85114	0.00460044
PtrFBX38	Potri.010G075400.1	0.849982	0.00944782
PtrFBX38	Potri.001G262900.1	0.848932	0.0128252
PtrFBX38	Potri.011G159300.1	0.848932	0.0106428
PtrFBX38	Potri.011G160400.1	0.848932	0.0106428
PtrFBX38	Potri.006G110900.2	0.847239	0.00062042
PtrFBX38	Potri.015G099200.3	0.847239	0.000271913
PtrFBX38	Potri.019G015600.1	0.847239	0.0091152
PtrFBX38	Potri.001G137700.1	0.846154	0.00278004
PtrFBX38	Potri.002G108500.1	0.846154	0.00200772
PtrFBX38	Potri.002G167700.1	0.846154	0.000852039
PtrFBX38	Potri.002G168200.1	0.846154	0.00755954
PtrFBX38	Potri.005G056100.3	0.846154	7.7889e-05
PtrFBX38	Potri.006G125500.1	0.846154	0.0001089
PtrFBX38	Potri.008G213100.1	0.846154	0.0220323
PtrFBX38	Potri.010G182300.1	0.846154	0.00352723
PtrFBX38	Potri.018G086900.1	0.846154	0.00346296
PtrFBX38	Potri.018G086900.2	0.846154	0.00315642
PtrFBX38	Potri.019G022800.1	0.846154	0.000206906
PtrFBX38	Potri.T130300.1	0.846154	0.0161184
PtrFBX38	Potri.T138800.1	0.846154	0.00114674
PtrFBX38	Potri.006G198100.1	0.845869	1.71259e-05
PtrFBX38	Potri.015G135100.1	0.845579	0.00570461
PtrFBX38	Potri.006G214500.1	0.84457	0.00743468
PtrFBX38	Potri.004G069600.1	0.844134	0.00534032
PtrFBX38	Potri.007G067600.1	0.844057	0.00206979
PtrFBX38	Potri.006G154200.2	0.842184	0.000108619
PtrFBX38	Potri.007G111700.1	0.84211	0.00885257
PtrFBX38	Potri.010G061100.1	0.84211	0.0149909
PtrFBX38	Potri.010G049300.1	0.841784	0.00100863
PtrFBX38	Potri.015G120800.1	0.841037	0.0118633
PtrFBX38	Potri.005G101300.1	0.840632	0.00409733
PtrFBX38	Potri.005G101300.2	0.840632	0.00406354
PtrFBX38	Potri.005G101300.3	0.840632	0.00403505
PtrFBX38	Potri.006G137600.1	0.840222	0.041501
PtrFBX38	Potri.001G459100.1	0.840082	0.00917086
PtrFBX38	Potri.T080700.1	0.840082	0.00193293
PtrFBX38	Potri.009G016100.1	0.839774	0.0142817
PtrFBX38	Potri.001G461700.1	0.839161	0.00939097
PtrFBX38	Potri.003G129400.3	0.839161	0.00186597
PtrFBX38	Potri.005G177700.1	0.839161	3.72321e-06
PtrFBX38	Potri.009G163700.1	0.839161	0.0106641
PtrFBX38	Potri.009G163700.2	0.839161	0.0106641
PtrFBX38	Potri.009G163700.4	0.839161	0.0106641
PtrFBX38	Potri.012G056000.1	0.839161	0.00162895
PtrFBX38	Potri.002G224000.1	0.838602	0.00289295
PtrFBX38	Potri.007G111600.1	0.837503	0.00724308
PtrFBX38	Potri.012G013800.1	0.837129	0.000829729
PtrFBX38	Potri.015G042000.1	0.837129	0.00823722
PtrFBX38	Potri.017G099900.1	0.837129	0.00244753
PtrFBX38	Potri.017G099900.2	0.837129	0.00245128
PtrFBX38	Potri.006G277400.1	0.836431	2.34713e-05
PtrFBX38	Potri.012G110300.1	0.836431	0.00942428
PtrFBX38	Potri.003G202200.1	0.836205	0.00540138
PtrFBX38	Potri.009G140400.1	0.835093	0.00936915
PtrFBX38	Potri.001G216300.1	0.833871	0.011443
PtrFBX38	Potri.001G020600.1	0.833626	0.00424586
PtrFBX38	Potri.011G037900.1	0.83231	0.00367415
PtrFBX38	Potri.002G027300.2	0.832168	0.00426691
PtrFBX38	Potri.002G187400.1	0.832168	0.0176523
PtrFBX38	Potri.004G012700.1	0.832168	0.0179333
PtrFBX38	Potri.011G072300.1	0.832168	0.00563096
PtrFBX38	Potri.011G128600.1	0.832168	0.0085114
PtrFBX38	Potri.019G037400.1	0.832168	0.02265
PtrFBX38	Potri.T104100.1	0.832168	0.00170421
PtrFBX38	Potri.006G251000.1	0.831803	0.00113129
PtrFBX38	Potri.001G168000.1	0.831584	0.00206896
PtrFBX38	Potri.009G032000.7	0.831007	0.0015975
PtrFBX38	Potri.010G075200.1	0.831007	0.00850896
PtrFBX38	Potri.012G009200.1	0.831007	0.0125509
PtrFBX38	Potri.014G161300.2	0.831007	0.000144886
PtrFBX38	Potri.003G144000.1	0.830124	0.0115205
PtrFBX38	Potri.008G169900.2	0.830124	0.0135064
PtrFBX38	Potri.010G218500.1	0.829537	0.00115687
PtrFBX38	Potri.003G134800.1	0.829313	0.0318699
PtrFBX38	Potri.011G158100.1	0.829313	0.00999891
PtrFBX38	Potri.002G128000.1	0.828075	0.00880734
PtrFBX38	Potri.012G067600.1	0.828075	0.0362786
PtrFBX38	Potri.014G143200.2	0.826621	0.00540947
PtrFBX38	Potri.015G024000.1	0.826621	0.0249936
PtrFBX38	Potri.007G089000.12	0.826588	6.0645e-05
PtrFBX38	Potri.011G129800.1	0.826493	0.0216082
PtrFBX38	Potri.001G397900.1	0.825818	0.000625854
PtrFBX38	Potri.015G014700.1	0.825818	0.00722686
PtrFBX38	Potri.016G070800.2	0.825818	1.02657e-05
PtrFBX38	Potri.006G003700.1	0.825645	6.39631e-05
PtrFBX38	Potri.002G007800.1	0.825175	0.0256797
PtrFBX38	Potri.002G007800.2	0.825175	0.0256797
PtrFBX38	Potri.006G052800.1	0.825175	0.00907624
PtrFBX38	Potri.007G006100.1	0.825175	0.0231214
PtrFBX38	Potri.008G106700.1	0.825175	0.00142377
PtrFBX38	Potri.008G129500.1	0.825175	0.0128958
PtrFBX38	Potri.008G170300.5	0.825175	0.000320298
PtrFBX38	Potri.010G089800.1	0.825175	0.00335855
PtrFBX38	Potri.010G237900.1	0.825175	0.0146761
PtrFBX38	Potri.010G237900.2	0.825175	0.0146736
PtrFBX38	Potri.013G033000.1	0.825175	0.00227332
PtrFBX38	Potri.011G038400.1	0.824845	0.0276516
PtrFBX38	Potri.015G013200.1	0.824566	0.0424324
PtrFBX38	Potri.002G083800.1	0.823964	0.00843614
PtrFBX38	Potri.T114100.1	0.823771	0.000280669
PtrFBX38	Potri.005G177800.1	0.823119	0.00581
PtrFBX38	Potri.014G012700.1	0.823119	9.41235e-05
PtrFBX38	Potri.004G090000.1	0.822373	0.000279561
PtrFBX38	Potri.005G200500.1	0.821113	0.00152495
PtrFBX38	Potri.003G086500.1	0.820709	0.00198059
PtrFBX38	Potri.006G173800.1	0.820122	0.0224244
PtrFBX38	Potri.006G048100.1	0.819616	0.0014277
PtrFBX38	Potri.009G064900.1	0.819616	0.0266731
PtrFBX38	Potri.016G048000.4	0.819379	0.0220758
PtrFBX38	Potri.017G075900.1	0.819379	0.00665009
PtrFBX38	Potri.010G036100.1	0.818992	0.00178671
PtrFBX38	Potri.019G006900.1	0.818635	0.0091316
PtrFBX38	Potri.001G437200.1	0.818182	0.0451588
PtrFBX38	Potri.003G165600.1	0.818182	0.0141301
PtrFBX38	Potri.005G053000.1	0.818182	0.000815209
PtrFBX38	Potri.005G053000.4	0.818182	0.000821257
PtrFBX38	Potri.005G180200.1	0.818182	1.87736e-05
PtrFBX38	Potri.006G029100.1	0.818182	0.000696215
PtrFBX38	Potri.010G225300.1	0.818182	0.0125644
PtrFBX38	Potri.017G119500.3	0.818182	0.000961393
PtrFBX38	Potri.017G122200.1	0.818182	4.86307e-05
PtrFBX38	Potri.019G023300.1	0.818182	0.000687416
PtrFBX38	Potri.T104000.1	0.818182	0.0132483
PtrFBX38	Potri.012G105100.1	0.817259	0.00435275
PtrFBX38	Potri.010G231600.1	0.817156	0.0431691
PtrFBX38	Potri.006G273200.2	0.816922	0.00745176
PtrFBX38	Potri.002G016500.1	0.816113	0.00564454
PtrFBX38	Potri.002G083700.1	0.816113	0.0080602
PtrFBX38	Potri.004G050400.1	0.816113	0.0289173
PtrFBX38	Potri.004G050400.2	0.816113	0.0289173
PtrFBX38	Potri.010G240500.1	0.815963	0.000123836
PtrFBX38	Potri.017G004300.1	0.81545	0.000791701
PtrFBX38	Potri.013G039300.1	0.814846	0.0142518
PtrFBX38	Potri.003G052600.1	0.813162	0.000597725
PtrFBX38	Potri.003G161100.1	0.812767	0.00634923
PtrFBX38	Potri.011G057100.1	0.812611	0.0161504
PtrFBX38	Potri.001G270600.1	0.811189	0.0451659
PtrFBX38	Potri.002G091200.1	0.811189	0.00431161
PtrFBX38	Potri.006G237200.2	0.811189	0.000139365
PtrFBX38	Potri.014G098100.3	0.811189	0.00829718
PtrFBX38	Potri.018G079300.2	0.811189	0.00973361
PtrFBX38	Potri.018G079300.3	0.811189	0.00973361
PtrFBX38	Potri.018G134200.3	0.811189	5.82579e-05
PtrFBX38	Potri.T145200.1	0.811189	0.00142975
PtrFBX38	Potri.003G179800.1	0.810992	0.00177805
PtrFBX38	Potri.001G222800.1	0.809879	0.00925804
PtrFBX38	Potri.012G098200.1	0.809879	0.0226888
PtrFBX38	Potri.005G082800.1	0.809108	0.00173186
PtrFBX38	Potri.019G093500.1	0.808127	6.93524e-05
PtrFBX38	Potri.013G153500.1	0.807919	0.0182759
PtrFBX38	Potri.004G070800.1	0.807129	1.11605e-05
PtrFBX38	Potri.019G085600.1	0.807023	0.000884743
PtrFBX38	Potri.016G003000.1	0.806394	0.000568661
PtrFBX38	Potri.001G211400.1	0.80516	0.00111165
PtrFBX38	Potri.001G107900.1	0.804964	0.017355
PtrFBX38	Potri.019G068300.1	0.804945	0.00688248
PtrFBX38	Potri.001G413900.1	0.804196	0.0010458
PtrFBX38	Potri.002G091200.2	0.804196	0.0026707
PtrFBX38	Potri.003G178200.1	0.804196	0.00108072
PtrFBX38	Potri.004G000400.1	0.804196	3.23736e-05
PtrFBX38	Potri.006G022000.1	0.804196	0.0271973
PtrFBX38	Potri.009G011900.1	0.804196	0.00211226
PtrFBX38	Potri.009G066300.1	0.804196	0.00489178
PtrFBX38	Potri.009G139600.1	0.804196	2.79492e-06
PtrFBX38	Potri.009G143300.1	0.804196	0.001885
PtrFBX38	Potri.010G204700.1	0.804196	0.0246324
PtrFBX38	Potri.010G226700.1	0.804196	0.00158951
PtrFBX38	Potri.011G039300.1	0.804196	0.00205458
PtrFBX38	Potri.014G113500.4	0.804196	0.0182907
PtrFBX38	Potri.014G159100.4	0.804196	0.0147675
PtrFBX38	Potri.017G129300.6	0.804196	0.00541317
PtrFBX38	Potri.T021200.1	0.804196	3.02393e-05
PtrFBX38	Potri.001G270900.1	0.803514	0.0193787
PtrFBX38	Potri.010G097600.1	0.802103	0.00857394
PtrFBX38	Potri.003G169600.1	0.801038	0.0048222
PtrFBX38	Potri.009G097400.1	0.801038	0.0113608
PtrFBX38	Potri.001G338100.1	0.800641	0.0112664
PtrFBX38	Potri.016G118500.1	0.800005	0.00878991
PtrFBX168-coexpression genes
gene1	gene2	correlation_coefficient	pvalue
PtrFBX168	Potri.015G133900.1	0.961006	0.000152894
PtrFBX168	Potri.015G133900.2	0.961006	0.000152894
PtrFBX168	Potri.008G175000.1	0.958042	1.41178e-05
PtrFBX168	Potri.011G168900.1	0.953632	0.00010447
PtrFBX168	Potri.005G128200.1	0.951049	1.51176e-05
PtrFBX168	Potri.006G138900.1	0.951049	1.40647e-06
PtrFBX168	Potri.002G065600.1	0.944056	4.21073e-06
PtrFBX168	Potri.004G021500.1	0.937063	0.00366061
PtrFBX168	Potri.001G026200.1	0.93007	0.000213862
PtrFBX168	Potri.002G131300.1	0.93007	0.000137586
PtrFBX168	Potri.004G135300.1	0.93007	4.93728e-07
PtrFBX168	Potri.005G168700.1	0.93007	7.52782e-05
PtrFBX168	Potri.T164100.1	0.93007	1.08544e-05
PtrFBX168	Potri.001G149100.1	0.923077	0.000251556
PtrFBX168	Potri.002G094600.1	0.923077	6.9868e-05
PtrFBX168	Potri.006G180500.1	0.923077	0.0028083
PtrFBX168	Potri.012G078900.2	0.923077	1.2252e-05
PtrFBX168	Potri.003G158200.2	0.922558	0.000194314
PtrFBX168	Potri.001G129900.1	0.916084	5.5063e-05
PtrFBX168	Potri.001G141600.1	0.916084	0.000199356
PtrFBX168	Potri.001G349900.1	0.916084	1.69797e-05
PtrFBX168	Potri.003G133400.1	0.916084	4.70584e-07
PtrFBX168	Potri.003G173100.1	0.916084	3.65638e-06
PtrFBX168	Potri.010G231100.2	0.916084	0.00722884
PtrFBX168	Potri.013G070900.1	0.916084	0.000176034
PtrFBX168	Potri.009G128800.1	0.910684	1.57035e-05
PtrFBX168	Potri.003G091000.2	0.909091	0.000225095
PtrFBX168	Potri.003G091000.3	0.909091	0.000135432
PtrFBX168	Potri.005G197500.2	0.909091	0.00162411
PtrFBX168	Potri.005G214000.1	0.909091	0.00266448
PtrFBX168	Potri.006G070900.1	0.909091	0.00179805
PtrFBX168	Potri.009G015000.6	0.909091	5.69135e-05
PtrFBX168	Potri.009G015700.1	0.909091	9.06045e-05
PtrFBX168	Potri.010G206600.1	0.909091	0.0384961
PtrFBX168	Potri.011G112400.1	0.909091	4.77223e-05
PtrFBX168	Potri.012G078900.1	0.909091	1.17753e-05
PtrFBX168	Potri.012G131800.1	0.909091	9.61407e-05
PtrFBX168	Potri.013G079700.1	0.909091	0.000398701
PtrFBX168	Potri.013G079700.2	0.909091	0.000398701
PtrFBX168	Potri.013G079700.6	0.909091	0.000398701
PtrFBX168	Potri.017G059600.1	0.909091	3.32028e-06
PtrFBX168	Potri.013G023200.2	0.907182	5.99331e-05
PtrFBX168	Potri.001G092600.1	0.902098	3.47771e-05
PtrFBX168	Potri.002G122800.2	0.902098	0.00017531
PtrFBX168	Potri.T091700.1	0.902098	4.19446e-05
PtrFBX168	Potri.T091700.2	0.902098	4.18831e-05
PtrFBX168	Potri.T091700.3	0.902098	5.51125e-05
PtrFBX168	Potri.T103400.1	0.902098	1.0061e-05
PtrFBX168	Potri.016G029900.1	0.900836	1.90195e-05
PtrFBX168	Potri.010G125900.1	0.900207	0.00363611
PtrFBX168	Potri.015G138300.1	0.899837	0.000317624
PtrFBX168	Potri.006G032300.1	0.895105	1.75736e-06
PtrFBX168	Potri.010G002600.2	0.895105	1.64176e-05
PtrFBX168	Potri.010G119700.1	0.895105	0.000285922
PtrFBX168	Potri.010G162300.1	0.895105	0.00895219
PtrFBX168	Potri.012G010100.1	0.895105	0.000340662
PtrFBX168	Potri.012G011300.1	0.895105	3.38678e-05
PtrFBX168	Potri.017G058600.2	0.895105	0.000406269
PtrFBX168	Potri.T163500.1	0.895105	3.35973e-05
PtrFBX168	Potri.017G080900.2	0.893171	0.00586249
PtrFBX168	Potri.002G135100.1	0.888112	2.64891e-05
PtrFBX168	Potri.003G168800.1	0.888112	0.000845992
PtrFBX168	Potri.004G021500.5	0.888112	0.00381137
PtrFBX168	Potri.004G061800.1	0.888112	0.00185849
PtrFBX168	Potri.004G074000.1	0.888112	0.00943394
PtrFBX168	Potri.017G114700.1	0.888112	0.00294099
PtrFBX168	Potri.017G114700.2	0.888112	0.00294099
PtrFBX168	Potri.017G114700.3	0.888112	0.00294099
PtrFBX168	Potri.T113500.1	0.888112	0.00283793
PtrFBX168	Potri.014G185900.1	0.885777	0.00222781
PtrFBX168	Potri.004G158500.1	0.885396	0.00493487
PtrFBX168	Potri.009G144500.1	0.884639	0.0257646
PtrFBX168	Potri.001G314000.2	0.881119	1.92944e-05
PtrFBX168	Potri.001G314000.4	0.881119	1.92944e-05
PtrFBX168	Potri.003G091000.1	0.881119	0.00211422
PtrFBX168	Potri.003G139000.4	0.881119	0.000492865
PtrFBX168	Potri.005G127900.1	0.881119	0.000811629
PtrFBX168	Potri.005G127900.2	0.881119	0.000811629
PtrFBX168	Potri.005G127900.3	0.881119	0.00081128
PtrFBX168	Potri.006G126000.1	0.881119	3.22826e-05
PtrFBX168	Potri.010G011300.1	0.881119	0.00361933
PtrFBX168	Potri.010G035100.1	0.881119	3.61822e-05
PtrFBX168	Potri.010G151700.1	0.881119	4.00824e-05
PtrFBX168	Potri.014G020400.1	0.881119	0.00117797
PtrFBX168	Potri.017G016000.1	0.881119	0.012108
PtrFBX168	Potri.010G204600.1	0.880304	0.0104498
PtrFBX168	Potri.015G018800.1	0.880304	0.000383915
PtrFBX168	Potri.004G184600.1	0.877198	0.000857475
PtrFBX168	Potri.017G117600.1	0.877066	3.15422e-05
PtrFBX168	Potri.001G411400.1	0.874126	3.77212e-05
PtrFBX168	Potri.002G191600.1	0.874126	0.0137412
PtrFBX168	Potri.002G203500.1	0.874126	0.00224497
PtrFBX168	Potri.003G079500.1	0.874126	0.00503426
PtrFBX168	Potri.010G059900.1	0.874126	0.00177226
PtrFBX168	Potri.011G149300.1	0.874126	4.87276e-05
PtrFBX168	Potri.012G003000.1	0.874126	4.98424e-05
PtrFBX168	Potri.014G070200.1	0.874126	0.000781261
PtrFBX168	Potri.018G019800.1	0.874126	0.00329876
PtrFBX168	Potri.018G075200.1	0.874126	0.0127728
PtrFBX168	Potri.019G123500.1	0.874126	0.0197128
PtrFBX168	Potri.T137100.1	0.873261	7.39895e-05
PtrFBX168	Potri.012G003400.1	0.872155	0.0118266
PtrFBX168	Potri.007G067800.1	0.868653	4.31898e-06
PtrFBX168	Potri.001G181000.1	0.867133	1.90495e-05
PtrFBX168	Potri.002G099700.1	0.867133	0.00115331
PtrFBX168	Potri.003G192200.1	0.867133	0.00254862
PtrFBX168	Potri.009G024300.1	0.867133	5.87023e-05
PtrFBX168	Potri.010G240800.1	0.867133	1.19405e-05
PtrFBX168	Potri.011G121200.1	0.867133	4.67425e-05
PtrFBX168	Potri.012G002700.1	0.867133	0.0117479
PtrFBX168	Potri.012G134800.1	0.867133	0.000203572
PtrFBX168	Potri.012G141300.3	0.867133	0.0251702
PtrFBX168	Potri.001G393800.1	0.86515	0.00726542
PtrFBX168	Potri.004G050000.2	0.86515	7.55674e-05
PtrFBX168	Potri.003G064200.1	0.864231	0.0147263
PtrFBX168	Potri.001G311500.2	0.86088	0.00607666
PtrFBX168	Potri.001G200500.5	0.86014	0.00384003
PtrFBX168	Potri.009G036100.1	0.86014	0.000651566
PtrFBX168	Potri.009G121300.2	0.86014	0.00205475
PtrFBX168	Potri.011G033900.1	0.86014	0.00259064
PtrFBX168	Potri.015G057000.1	0.86014	0.0317036
PtrFBX168	Potri.017G056800.1	0.86014	0.00434969
PtrFBX168	Potri.011G157900.1	0.858705	0.000860713
PtrFBX168	Potri.010G011700.1	0.858145	0.0268449
PtrFBX168	Potri.012G055600.1	0.858145	1.20606e-05
PtrFBX168	Potri.011G125900.1	0.857657	6.26237e-05
PtrFBX168	Potri.T027900.1	0.854835	0.0078613
PtrFBX168	Potri.010G210200.1	0.854704	0.00549638
PtrFBX168	Potri.005G106800.1	0.854642	0.00616975
PtrFBX168	Potri.006G232400.1	0.854228	0.000683064
PtrFBX168	Potri.001G312300.1	0.853615	0.00597423
PtrFBX168	Potri.001G296400.1	0.853147	0.00732845
PtrFBX168	Potri.002G241700.1	0.853147	0.00574844
PtrFBX168	Potri.002G241700.2	0.853147	0.00574844
PtrFBX168	Potri.002G241700.3	0.853147	0.00574844
PtrFBX168	Potri.002G241700.4	0.853147	0.00574844
PtrFBX168	Potri.002G241700.5	0.853147	0.00580162
PtrFBX168	Potri.002G241700.6	0.853147	0.00574844
PtrFBX168	Potri.003G166300.1	0.853147	3.75507e-05
PtrFBX168	Potri.003G191100.1	0.853147	0.000503295
PtrFBX168	Potri.004G068100.2	0.853147	0.00315298
PtrFBX168	Potri.004G106800.1	0.853147	0.000532474
PtrFBX168	Potri.004G106800.2	0.853147	0.000532474
PtrFBX168	Potri.004G106800.3	0.853147	0.000532449
PtrFBX168	Potri.004G106800.4	0.853147	0.000532474
PtrFBX168	Potri.005G062500.1	0.853147	0.000939301
PtrFBX168	Potri.005G072000.1	0.853147	0.00186386
PtrFBX168	Potri.005G072100.1	0.853147	0.000300522
PtrFBX168	Potri.006G164600.1	0.853147	0.000178814
PtrFBX168	Potri.008G109200.1	0.853147	0.0182606
PtrFBX168	Potri.008G109200.2	0.853147	0.0182664
PtrFBX168	Potri.012G047100.1	0.853147	8.26548e-05
PtrFBX168	Potri.006G045900.1	0.85114	0.000246046
PtrFBX168	Potri.006G067300.1	0.85114	0.0154094
PtrFBX168	Potri.006G101000.1	0.85114	5.18775e-06
PtrFBX168	Potri.006G198500.1	0.85114	0.00478478
PtrFBX168	Potri.006G198500.2	0.85114	0.00478478
PtrFBX168	Potri.009G099000.1	0.85114	0.000165172
PtrFBX168	Potri.005G243800.1	0.849128	0.00619275
PtrFBX168	Potri.001G060900.2	0.848383	0.0195986
PtrFBX168	Potri.002G146200.2	0.848383	0.00598785
PtrFBX168	Potri.002G117700.1	0.847637	9.04011e-05
PtrFBX168	Potri.008G133100.1	0.847637	0.00587022
PtrFBX168	Potri.006G258100.1	0.847109	0.00142362
PtrFBX168	Potri.008G107200.1	0.846888	0.00547738
PtrFBX168	Potri.005G024800.1	0.846154	1.54402e-05
PtrFBX168	Potri.008G174900.1	0.846154	0.00278666
PtrFBX168	Potri.009G015000.4	0.846154	0.000336435
PtrFBX168	Potri.011G121200.2	0.846154	5.05316e-05
PtrFBX168	Potri.012G041900.1	0.846154	0.000788018
PtrFBX168	Potri.012G041900.2	0.846154	0.000788018
PtrFBX168	Potri.014G045000.2	0.846154	0.000807918
PtrFBX168	Potri.014G197200.1	0.846154	9.72383e-06
PtrFBX168	Potri.T174000.1	0.846154	0.000677185
PtrFBX168	Potri.001G413300.1	0.844134	0.0320096
PtrFBX168	Potri.014G156400.1	0.844134	0.0231286
PtrFBX168	Potri.015G000500.1	0.844134	0.0226255
PtrFBX168	Potri.017G094500.1	0.844134	0.000260015
PtrFBX168	Potri.001G192600.1	0.840632	0.000265204
PtrFBX168	Potri.005G232900.4	0.840413	3.25251e-05
PtrFBX168	Potri.001G375500.2	0.839774	8.87782e-05
PtrFBX168	Potri.009G046200.2	0.839774	0.0046166
PtrFBX168	Potri.013G118600.1	0.839774	0.0144508
PtrFBX168	Potri.011G043700.1	0.839539	0.0292398
PtrFBX168	Potri.002G147100.1	0.839161	0.000168803
PtrFBX168	Potri.004G214300.1	0.839161	0.0223748
PtrFBX168	Potri.012G002800.1	0.839161	0.000368371
PtrFBX168	Potri.013G046700.1	0.839161	0.00910706
PtrFBX168	Potri.016G138400.1	0.839161	0.00044744
PtrFBX168	Potri.T074900.1	0.839161	0.0190665
PtrFBX168	Potri.001G097900.1	0.83833	0.000395547
PtrFBX168	Potri.015G099200.1	0.837129	0.00313344
PtrFBX168	Potri.001G158800.1	0.832168	0.0344444
PtrFBX168	Potri.002G160900.1	0.832168	0.00196431
PtrFBX168	Potri.002G166300.1	0.832168	0.015638
PtrFBX168	Potri.006G145600.1	0.832168	0.0156356
PtrFBX168	Potri.012G003500.1	0.832168	3.51776e-05
PtrFBX168	Potri.012G009600.1	0.832168	0.00601129
PtrFBX168	Potri.019G083100.2	0.832168	0.0116846
PtrFBX168	Potri.006G093500.1	0.831584	0.000791161
PtrFBX168	Potri.012G101000.1	0.830124	0.0151042
PtrFBX168	Potri.010G131500.1	0.828956	0.0435421
PtrFBX168	Potri.010G228200.1	0.82839	0.000646789
PtrFBX168	Potri.006G042000.1	0.827837	0.0418263
PtrFBX168	Potri.009G121700.1	0.826621	7.17932e-06
PtrFBX168	Potri.010G203200.5	0.826588	0.00924622
PtrFBX168	Potri.010G203200.6	0.826588	0.00924622
PtrFBX168	Potri.015G078200.1	0.826022	0.00238908
PtrFBX168	Potri.001G198800.1	0.825818	0.000203392
PtrFBX168	Potri.001G402600.6	0.825175	0.0139422
PtrFBX168	Potri.002G056800.2	0.825175	0.00318706
PtrFBX168	Potri.003G100500.1	0.825175	0.00125426
PtrFBX168	Potri.004G158400.1	0.825175	0.00475794
PtrFBX168	Potri.004G158400.2	0.825175	0.00475794
PtrFBX168	Potri.004G158400.4	0.825175	0.00475794
PtrFBX168	Potri.004G158400.5	0.825175	0.0048451
PtrFBX168	Potri.005G132300.1	0.825175	0.000295416
PtrFBX168	Potri.005G132900.1	0.825175	0.000295416
PtrFBX168	Potri.005G244500.1	0.825175	0.000377319
PtrFBX168	Potri.006G175500.1	0.825175	0.000121007
PtrFBX168	Potri.011G123300.1	0.825175	6.87456e-05
PtrFBX168	Potri.014G185700.1	0.825175	0.000295416
PtrFBX168	Potri.015G020800.1	0.825175	0.0019009
PtrFBX168	Potri.015G056900.1	0.825175	0.0303697
PtrFBX168	Potri.015G056900.2	0.825175	0.0303697
PtrFBX168	Potri.T140800.1	0.825175	0.000295416
PtrFBX168	Potri.T140900.1	0.825175	0.000295416
PtrFBX168	Potri.004G017700.3	0.823964	0.0417947
PtrFBX168	Potri.001G372100.11	0.823771	0.0354615
PtrFBX168	Potri.006G124500.5	0.823119	0.00475029
PtrFBX168	Potri.005G257500.2	0.821113	0.0108956
PtrFBX168	Potri.001G278600.1	0.821058	0.00859173
PtrFBX168	Potri.005G119300.1	0.819616	0.000740084
PtrFBX168	Potri.015G142700.1	0.819616	0.000319603
PtrFBX168	Potri.018G116800.1	0.819616	0.0290144
PtrFBX168	Potri.004G025600.1	0.818635	0.0396323
PtrFBX168	Potri.001G263000.1	0.818182	0.0352656
PtrFBX168	Potri.002G013200.1	0.818182	0.00458666
PtrFBX168	Potri.004G068200.1	0.818182	0.000433106
PtrFBX168	Potri.005G192900.1	0.818182	0.000433317
PtrFBX168	Potri.006G209500.1	0.818182	0.00233154
PtrFBX168	Potri.006G232500.1	0.818182	0.000598019
PtrFBX168	Potri.007G020500.1	0.818182	0.000298372
PtrFBX168	Potri.007G083400.1	0.818182	2.77527e-05
PtrFBX168	Potri.010G059700.1	0.818182	0.00479171
PtrFBX168	Potri.010G213800.1	0.818182	0.000635484
PtrFBX168	Potri.011G012400.1	0.818182	0.00116405
PtrFBX168	Potri.016G136400.1	0.818182	0.0211453
PtrFBX168	Potri.017G004900.1	0.818182	0.0268095
PtrFBX168	Potri.T076100.1	0.817259	0.00762768
PtrFBX168	Potri.017G063000.3	0.816922	0.000460383
PtrFBX168	Potri.002G235800.1	0.816113	0.0102927
PtrFBX168	Potri.010G205000.1	0.816113	0.0117189
PtrFBX168	Potri.010G205000.2	0.816113	0.0117189
PtrFBX168	Potri.017G154800.1	0.81545	0.017383
PtrFBX168	Potri.002G246700.1	0.815241	0.000716242
PtrFBX168	Potri.003G071100.1	0.81404	0.0107543
PtrFBX168	Potri.005G184100.1	0.81404	0.037325
PtrFBX168	Potri.001G261300.1	0.812611	0.000505903
PtrFBX168	Potri.007G031400.1	0.812611	0.00489121
PtrFBX168	Potri.018G141600.1	0.812127	0.00171893
PtrFBX168	Potri.003G018500.1	0.811189	0.00199583
PtrFBX168	Potri.003G139000.6	0.811189	0.00020547
PtrFBX168	Potri.003G140200.1	0.811189	0.0007294
PtrFBX168	Potri.005G195300.1	0.811189	0.000768036
PtrFBX168	Potri.005G207300.2	0.811189	8.91792e-06
PtrFBX168	Potri.006G065700.3	0.811189	0.0175408
PtrFBX168	Potri.014G024200.3	0.811189	0.00370628
PtrFBX168	Potri.016G126700.1	0.811189	0.001901
PtrFBX168	Potri.019G003800.1	0.811189	0.0267774
PtrFBX168	Potri.019G003800.2	0.811189	0.0267774
PtrFBX168	Potri.019G128100.1	0.811189	0.000986618
PtrFBX168	Potri.T119100.1	0.811189	0.00211856
PtrFBX168	Potri.012G141300.1	0.809916	0.0224067
PtrFBX168	Potri.011G149300.2	0.809879	0.0150205
PtrFBX168	Potri.008G184800.1	0.807328	0.00440586
PtrFBX168	Potri.002G162500.2	0.807129	0.000558654
PtrFBX168	Potri.017G050200.1	0.807023	0.00273044
PtrFBX168	Potri.001G413400.1	0.805605	0.00789508
PtrFBX168	Potri.012G077000.2	0.804876	0.0164938
PtrFBX168	Potri.003G085300.2	0.804196	1.17336e-05
PtrFBX168	Potri.006G249200.1	0.804196	0.00155833
PtrFBX168	Potri.008G132300.1	0.804196	0.00482928
PtrFBX168	Potri.009G036300.1	0.804196	0.000207198
PtrFBX168	Potri.009G102000.1	0.804196	0.0026428
PtrFBX168	Potri.010G052700.1	0.804196	0.0130052
PtrFBX168	Potri.010G126700.1	0.804196	0.00413106
PtrFBX168	Potri.010G211300.1	0.804196	0.00115967
PtrFBX168	Potri.013G117100.1	0.804196	0.00114122
PtrFBX168	Potri.013G117100.3	0.804196	0.00114122
PtrFBX168	Potri.014G086600.1	0.804196	0.00417833
PtrFBX168	Potri.014G089600.1	0.804196	0.00027873
PtrFBX168	Potri.014G127700.1	0.804196	0.00663527
PtrFBX168	Potri.016G059700.2	0.804196	0.00243253
PtrFBX168	Potri.016G133700.1	0.804196	0.00576316
PtrFBX168	Potri.018G118100.3	0.804196	0.0253994
PtrFBX168	Potri.T075400.1	0.804196	0.0152573
PtrFBX168	Potri.009G090600.1	0.802103	0.00532926
PtrFBX168	Potri.015G141300.1	0.802103	0.000479757
PtrFBX228-coexpression genes
gene1	gene2	correlation_coefficient	pvalue
PtrFBX228	Potri.001G002300.1	0.9317	6.31039e-05
PtrFBX228	Potri.001G010600.1	0.846154	0.00094462
PtrFBX228	Potri.001G015100.1	0.821901	0.00593933
PtrFBX228	Potri.001G020800.1	0.809108	0.00206272
PtrFBX228	Potri.001G025500.1	0.850012	0.00614433
PtrFBX228	Potri.001G028300.1	0.872155	6.28287e-05
PtrFBX228	Potri.001G032900.1	0.853147	0.00316398
PtrFBX228	Potri.001G035800.1	0.839161	0.000174614
PtrFBX228	Potri.001G037000.1	0.965035	1.00094e-05
PtrFBX228	Potri.001G040000.1	0.879161	0.0494724
PtrFBX228	Potri.001G044500.1	0.825175	0.0049062
PtrFBX228	Potri.001G045600.1	0.877098	0.0473009
PtrFBX228	Potri.001G045800.1	0.850668	0.0392634
PtrFBX228	Potri.001G046400.3	0.944056	0.033884
PtrFBX228	Potri.001G066200.5	0.802969	0.014254
PtrFBX228	Potri.001G068700.4	0.810992	0.0425018
PtrFBX228	Potri.001G073100.5	0.804196	0.00250155
PtrFBX228	Potri.001G099400.1	0.832168	0.0170345
PtrFBX228	Potri.001G110800.1	0.802103	0.00876805
PtrFBX228	Potri.001G115400.1	0.847239	0.00420169
PtrFBX228	Potri.001G115600.1	0.942208	7.02911e-05
PtrFBX228	Potri.001G116800.5	0.832092	0.00235001
PtrFBX228	Potri.001G126800.1	0.857176	0.0101795
PtrFBX228	Potri.001G132800.1	0.902098	0.000143991
PtrFBX228	Potri.001G139900.1	0.821058	0.00184173
PtrFBX228	Potri.001G148200.1	0.909091	0.00026275
PtrFBX228	Potri.001G150200.1	0.916084	0.000538529
PtrFBX228	Potri.001G151800.2	0.874126	1.08313e-05
PtrFBX228	Potri.001G154500.1	0.889669	6.00329e-05
PtrFBX228	Potri.001G159900.1	0.813603	0.00475809
PtrFBX228	Potri.001G160600.1	0.847637	0.00268917
PtrFBX228	Potri.001G187600.1	0.86014	0.0125914
PtrFBX228	Potri.001G188900.1	0.833626	0.0151252
PtrFBX228	Potri.001G192200.2	0.864231	0.0086789
PtrFBX228	Potri.001G198900.1	0.867133	0.00207732
PtrFBX228	Potri.001G202800.1	0.858145	0.00562247
PtrFBX228	Potri.001G205100.1	0.867631	0.0309276
PtrFBX228	Potri.001G218800.1	0.818182	0.0187913
PtrFBX228	Potri.001G224300.1	0.813272	0.00505445
PtrFBX228	Potri.001G225700.1	0.81404	0.0286159
PtrFBX228	Potri.001G229500.1	0.873261	0.0108865
PtrFBX228	Potri.001G230600.1	0.888112	0.00100391
PtrFBX228	Potri.001G230900.1	0.898251	0.00701422
PtrFBX228	Potri.001G241800.1	0.811189	0.0283686
PtrFBX228	Potri.001G262800.1	0.850121	0.00941705
PtrFBX228	Potri.001G263200.1	0.82561	0.0489714
PtrFBX228	Potri.001G287200.1	0.938502	0.00752893
PtrFBX228	Potri.001G302400.1	0.86515	0.0163797
PtrFBX228	Potri.001G303000.1	0.868653	0.0233853
PtrFBX228	Potri.001G303600.1	0.812611	0.0200242
PtrFBX228	Potri.001G308600.1	0.951049	5.51779e-06
PtrFBX228	Potri.001G310400.1	0.881119	0.000280967
PtrFBX228	Potri.001G310500.3	0.845091	0.00995059
PtrFBX228	Potri.001G316300.1	0.93007	0.00399301
PtrFBX228	Potri.001G318900.1	0.844496	0.00222353
PtrFBX228	Potri.001G319200.1	0.805667	0.00303482
PtrFBX228	Potri.001G324800.1	0.910684	0.00348979
PtrFBX228	Potri.001G331100.1	0.887725	0.000353989
PtrFBX228	Potri.001G337900.1	0.818045	0.00482638
PtrFBX228	Potri.001G355600.2	0.828577	0.0128708
PtrFBX228	Potri.001G359000.1	0.818374	0.00400231
PtrFBX228	Potri.001G375200.1	0.947374	0.0380582
PtrFBX228	Potri.001G381400.1	0.808853	0.00647065
PtrFBX228	Potri.001G385600.1	0.852134	0.0123795
PtrFBX228	Potri.001G401600.1	0.854642	0.00385981
PtrFBX228	Potri.001G409900.2	0.865578	0.0134143
PtrFBX228	Potri.001G409900.3	0.857787	0.00776117
PtrFBX228	Potri.001G414200.1	0.923077	0.0147407
PtrFBX228	Potri.001G422700.1	0.815274	0.0226332
PtrFBX228	Potri.001G427000.1	0.854704	0.00568483
PtrFBX228	Potri.001G431800.1	0.886166	0.00487513
PtrFBX228	Potri.001G472200.1	0.819616	0.0164263
PtrFBX228	Potri.002G030000.2	0.907182	0.0415101
PtrFBX228	Potri.002G041100.1	0.808193	0.0105979
PtrFBX228	Potri.002G044700.1	0.920895	0.0105999
PtrFBX228	Potri.002G047500.1	0.915795	2.79118e-05
PtrFBX228	Potri.002G048900.1	0.889292	0.00798271
PtrFBX228	Potri.002G067300.1	0.816922	0.00224227
PtrFBX228	Potri.002G070500.1	0.900177	0.000189316
PtrFBX228	Potri.002G071500.1	0.855172	0.00668261
PtrFBX228	Potri.002G094800.1	0.866219	0.0015022
PtrFBX228	Potri.002G100500.1	0.935203	0.0349375
PtrFBX228	Potri.002G101500.1	0.844134	0.024413
PtrFBX228	Potri.002G101500.2	0.861346	0.00233419
PtrFBX228	Potri.002G101600.1	0.862168	0.00941366
PtrFBX228	Potri.002G109700.1	0.829988	0.0065856
PtrFBX228	Potri.002G113000.1	0.918295	9.3677e-05
PtrFBX228	Potri.002G113700.2	0.84211	0.00152186
PtrFBX228	Potri.002G115900.1	0.825429	0.0164498
PtrFBX228	Potri.002G116500.1	0.802165	0.000470783
PtrFBX228	Potri.002G118200.1	0.936848	0.026177
PtrFBX228	Potri.002G128500.1	0.834385	0.0075528
PtrFBX228	Potri.002G150600.1	0.826621	0.00435563
PtrFBX228	Potri.002G154100.3	0.903352	0.00142881
PtrFBX228	Potri.002G155300.1	0.895105	0.00128164
PtrFBX228	Potri.002G156900.1	0.830124	0.00554547
PtrFBX228	Potri.002G191900.1	0.83182	0.0360929
PtrFBX228	Potri.002G202500.3	0.82663	0.00152581
PtrFBX228	Potri.002G216800.1	0.950883	0.00691791
PtrFBX228	Potri.002G222700.2	0.831007	0.0024274
PtrFBX228	Potri.002G224100.1	0.958042	0.0229155
PtrFBX228	Potri.002G228200.1	0.884216	0.000127402
PtrFBX228	Potri.002G247600.1	0.966727	2.79743e-05
PtrFBX228	Potri.002G256900.5	0.89189	0.00206357
PtrFBX228	Potri.002G258100.1	0.823964	0.0116832
PtrFBX228	Potri.003G015000.1	0.896939	0.0219762
PtrFBX228	Potri.003G054500.1	0.837129	0.0217703
PtrFBX228	Potri.003G068300.1	0.804876	0.00460531
PtrFBX228	Potri.003G082700.2	0.823771	0.0100696
PtrFBX228	Potri.003G084000.1	0.914187	0.00317044
PtrFBX228	Potri.003G101900.1	0.819834	0.0437635
PtrFBX228	Potri.003G179000.2	0.817291	0.0343073
PtrFBX228	Potri.003G185800.1	0.806706	0.0195683
PtrFBX228	Potri.003G200800.1	0.913643	0.00168945
PtrFBX228	Potri.003G201600.1	0.802293	0.0198004
PtrFBX228	Potri.004G015900.1	0.959186	0.0347727
PtrFBX228	Potri.004G059900.1	0.912286	2.5596e-06
PtrFBX228	Potri.004G061300.1	0.892027	0.033437
PtrFBX228	Potri.004G130200.1	0.803514	0.0176653
PtrFBX228	Potri.004G132700.1	0.870181	0.000673575
PtrFBX228	Potri.004G199300.1	0.85114	0.00635328
PtrFBX228	Potri.004G208600.1	0.828075	0.00313784
PtrFBX228	Potri.004G235700.1	0.822778	0.0230095
PtrFBX228	Potri.005G027800.3	0.806183	0.0237012
PtrFBX228	Potri.005G030800.1	0.91769	0.00491755
PtrFBX228	Potri.005G032300.2	0.804398	0.00330494
PtrFBX228	Potri.005G047300.1	0.858909	0.0137389
PtrFBX228	Potri.005G064100.1	0.807023	0.028606
PtrFBX228	Potri.005G070900.2	0.921886	0.000321217
PtrFBX228	Potri.005G076100.1	0.816556	0.00550435
PtrFBX228	Potri.005G095400.1	0.833881	0.0267888
PtrFBX228	Potri.005G102600.1	0.888295	0.011499
PtrFBX228	Potri.005G107100.1	0.819379	0.0100527
PtrFBX228	Potri.005G129100.2	0.933075	0.0119494
PtrFBX228	Potri.005G133300.1	0.870137	0.0430472
PtrFBX228	Potri.005G146700.1	0.928198	0.00087641
PtrFBX228	Potri.005G147300.1	0.804932	0.0327005
PtrFBX228	Potri.005G173900.1	0.877198	0.000986324
PtrFBX228	Potri.005G181800.1	0.809879	0.0030491
PtrFBX228	Potri.005G193000.1	0.839774	0.0120869
PtrFBX228	Potri.005G201400.1	0.882663	0.000104741
PtrFBX228	Potri.005G215700.1	0.810531	0.00618831
PtrFBX228	Potri.005G224800.1	0.842184	0.00514784
PtrFBX228	Potri.005G230100.1	0.801967	0.0237785
PtrFBX228	Potri.005G254500.1	0.899506	0.0361147
PtrFBX228	Potri.006G062700.1	0.887346	0.0257235
PtrFBX228	Potri.006G111900.1	0.815477	0.000551559
PtrFBX228	Potri.006G112500.1	0.875658	0.000819339
PtrFBX228	Potri.006G139400.1	0.838049	0.026125
PtrFBX228	Potri.006G139400.3	0.823119	0.016636
PtrFBX228	Potri.006G139400.4	0.889821	0.0366567
PtrFBX228	Potri.006G199300.1	0.81276	0.0384037
PtrFBX228	Potri.006G233600.1	0.810026	0.030337
PtrFBX228	Potri.006G252200.1	0.921192	2.41807e-07
PtrFBX228	Potri.006G258900.1	0.845619	0.0395829
PtrFBX228	Potri.006G267200.1	0.837951	0.0427467
PtrFBX228	Potri.006G272800.1	0.827254	0.00526368
PtrFBX228	Potri.006G277700.1	0.861648	5.96057e-05
PtrFBX228	Potri.007G002000.1	0.872884	0.0423937
PtrFBX228	Potri.007G006900.1	0.916636	0.0406026
PtrFBX228	Potri.007G015500.2	0.831898	0.0265223
PtrFBX228	Potri.007G019600.1	0.881119	0.00154118
PtrFBX228	Potri.007G019600.2	0.881119	0.00154118
PtrFBX228	Potri.007G019600.3	0.881119	0.00154118
PtrFBX228	Potri.007G019700.1	0.937063	0.000384784
PtrFBX228	Potri.007G020500.1	0.818182	0.00494747
PtrFBX228	Potri.007G020600.1	0.811189	0.00069344
PtrFBX228	Potri.007G022300.1	0.92983	0.0021185
PtrFBX228	Potri.007G032100.1	0.844134	8.05597e-05
PtrFBX228	Potri.007G036500.1	0.867323	0.0454336
PtrFBX228	Potri.007G037400.1	0.823771	0.0424513
PtrFBX228	Potri.007G038900.1	0.811189	0.00395248
PtrFBX228	Potri.007G039000.1	0.881119	0.001606
PtrFBX228	Potri.007G039100.1	0.888112	0.008054
PtrFBX228	Potri.007G044800.1	0.86515	0.00451384
PtrFBX228	Potri.007G050300.1	0.818182	0.0460318
PtrFBX228	Potri.007G055500.1	0.902098	0.00491433
PtrFBX228	Potri.007G076600.1	0.877198	0.00682508
PtrFBX228	Potri.007G076800.1	0.863163	5.1624e-05
PtrFBX228	Potri.007G079800.1	0.844134	0.0351671
PtrFBX228	Potri.007G096500.1	0.958042	0.00179821
PtrFBX228	Potri.007G100600.4	0.867133	0.00163437
PtrFBX228	Potri.007G102200.2	0.849982	0.0458501
PtrFBX228	Potri.007G104300.1	0.839161	0.00111119
PtrFBX228	Potri.007G104300.2	0.839161	0.00114131
PtrFBX228	Potri.007G105800.1	0.886166	0.00271209
PtrFBX228	Potri.007G110600.1	0.839161	0.000702048
PtrFBX228	Potri.007G120400.1	0.865578	0.0104436
PtrFBX228	Potri.007G123300.1	0.937063	0.000448426
PtrFBX228	Potri.007G123400.1	0.839161	0.018675
PtrFBX228	Potri.007G127300.2	0.85114	0.00488011
PtrFBX228	Potri.007G127300.3	0.85114	0.00488011
PtrFBX228	Potri.004G148300.1	0.881119	7.9221e-05
PtrFBX228	Potri.004G150800.1	0.936848	0.0155714
PtrFBX228	Potri.004G175400.1	0.923077	3.26254e-05
PtrFBX228	Potri.004G176100.1	0.825175	0.0279865
PtrFBX228	Potri.004G197600.1	0.874126	5.68228e-05
PtrFBX228	Potri.004G202500.1	0.825175	0.00211292
PtrFBX228	Potri.004G202500.2	0.825175	0.00211292
PtrFBX228	Potri.004G206100.1	0.902098	0.000626931
PtrFBX228	Potri.004G208500.1	0.888112	0.00315543
PtrFBX228	Potri.004G220300.1	0.85114	0.00703172
PtrFBX228	Potri.004G220400.1	0.846154	0.0312253
PtrFBX228	Potri.004G220700.1	0.818182	0.0304287
PtrFBX228	Potri.004G221000.1	0.818182	0.0304287
PtrFBX228	Potri.004G223300.2	0.909091	0.000529408
PtrFBX228	Potri.004G223500.1	0.93007	0.00675798
PtrFBX228	Potri.005G004100.1	0.84211	0.000632221
PtrFBX228	Potri.008G086300.2	0.839161	0.00464442
PtrFBX228	Potri.008G086300.4	0.839161	0.00464442
PtrFBX228	Potri.008G087900.1	0.83833	0.029694
PtrFBX228	Potri.008G088800.1	0.902098	9.48094e-05
PtrFBX228	Potri.008G088900.1	0.84211	0.01239
PtrFBX228	Potri.008G099300.1	0.818182	0.00430551
PtrFBX228	Potri.008G099300.2	0.818182	0.00430551
PtrFBX228	Potri.008G100200.2	0.86014	0.000364054
PtrFBX228	Potri.008G100200.3	0.86014	0.000364054
PtrFBX228	Potri.008G100200.4	0.86014	0.000364054
PtrFBX228	Potri.008G101500.2	0.839161	0.0288845
PtrFBX228	Potri.008G101500.3	0.839161	0.0288845
PtrFBX228	Potri.008G106300.2	0.889669	0.000507102
PtrFBX228	Potri.008G107100.1	0.804196	0.0192598
PtrFBX228	Potri.008G110500.1	0.902098	0.00103309
PtrFBX228	Potri.008G110500.3	0.895105	0.000381699
PtrFBX228	Potri.008G111200.1	0.86014	8.97096e-05
PtrFBX228	Potri.008G111600.1	0.86014	0.041881
PtrFBX228	Potri.008G113000.1	0.809233	0.00278423
PtrFBX228	Potri.008G117300.1	0.844134	0.00386684
PtrFBX228	Potri.008G117300.2	0.844134	0.00386684
PtrFBX228	Potri.008G127200.1	0.903679	0.00183866
PtrFBX228	Potri.008G134000.1	0.825175	0.010746
PtrFBX228	Potri.008G135800.1	0.86014	0.0139107
PtrFBX228	Potri.008G137700.1	0.853147	0.0154075
PtrFBX228	Potri.008G138100.1	0.93007	4.13759e-05
PtrFBX228	Potri.008G141600.1	0.802534	0.00911007
PtrFBX228	Potri.008G144600.1	0.818182	0.00580911
PtrFBX228	Potri.008G148400.2	0.902098	0.000251536
PtrFBX228	Potri.008G148400.3	0.902098	0.000240944
PtrFBX228	Potri.008G151700.1	0.853147	0.000159753
PtrFBX228	Potri.008G152000.1	0.887346	0.000910997
PtrFBX228	Potri.008G152100.1	0.893171	0.00110556
PtrFBX228	Potri.008G155900.1	0.867133	0.00924029
PtrFBX228	Potri.008G156600.1	0.839991	0.0299834
PtrFBX228	Potri.008G159000.1	0.888112	0.00165238
PtrFBX228	Potri.008G159000.3	0.888112	0.00165238
PtrFBX228	Potri.008G159100.1	0.874126	0.0214063
PtrFBX228	Potri.008G160200.1	0.832168	0.00132657
PtrFBX228	Potri.008G166700.1	0.812611	0.0288319
PtrFBX228	Potri.008G172000.1	0.881119	4.9203e-05
PtrFBX228	Potri.008G179400.2	0.837129	0.000208773
PtrFBX228	Potri.008G185500.1	0.811319	0.0404803
PtrFBX228	Potri.008G187700.1	0.893171	0.0052517
PtrFBX228	Potri.008G187800.1	0.866477	0.026288
PtrFBX228	Potri.008G187900.1	0.818182	0.0115666
PtrFBX228	Potri.008G194400.1	0.84457	0.00764624
PtrFBX228	Potri.008G198700.1	0.839161	0.000134931
PtrFBX228	Potri.008G203200.1	0.805605	0.00903248
PtrFBX228	Potri.008G205200.1	0.825175	0.00241359
PtrFBX228	Potri.008G219200.1	0.86014	0.000773612
PtrFBX228	Potri.009G010200.1	0.870181	0.0300045
PtrFBX228	Potri.009G020000.1	0.818182	0.00948063
PtrFBX228	Potri.009G023600.1	0.895105	0.00633613
PtrFBX228	Potri.009G027700.1	0.811189	0.0194868
PtrFBX228	Potri.009G028100.1	0.832168	0.0207739
PtrFBX228	Potri.009G028100.2	0.832168	0.0207739
PtrFBX228	Potri.009G030700.1	0.837129	0.0113541
PtrFBX228	Potri.009G034800.1	0.832168	0.00078209
PtrFBX228	Potri.009G047600.1	0.921192	0.0178872
PtrFBX228	Potri.009G063300.1	0.906392	0.0394204
PtrFBX228	Potri.009G063400.1	0.818182	0.00570311
PtrFBX228	Potri.009G064800.1	0.818635	0.0299922
PtrFBX228	Potri.009G065000.1	0.909091	0.0174639
PtrFBX228	Potri.009G066100.1	0.916084	0.00022912
PtrFBX228	Potri.009G073000.1	0.825175	0.00155438
PtrFBX228	Potri.009G080600.1	0.818182	0.00062931
PtrFBX228	Potri.009G080600.2	0.818182	0.00062931
PtrFBX228	Potri.009G085900.1	0.875658	0.0299029
PtrFBX228	Potri.009G086100.3	0.951049	0.0313567
PtrFBX228	Potri.009G098100.2	0.804196	0.00320869
PtrFBX228	Potri.009G100400.1	0.866672	0.0011348
PtrFBX228	Potri.009G110700.1	0.915516	0.000175726
PtrFBX228	Potri.009G130600.1	0.853147	0.000760803
PtrFBX228	Potri.009G134800.1	0.90953	0.0015741
PtrFBX228	Potri.009G136200.1	0.830124	0.00509342
PtrFBX228	Potri.009G147700.1	0.826116	0.00984434
PtrFBX228	Potri.009G154100.1	0.846154	0.00560098
PtrFBX228	Potri.009G154600.1	0.895105	0.00507546
PtrFBX228	Potri.009G157200.1	0.91769	0.000577597
PtrFBX228	Potri.009G160700.1	0.846154	0.00991161
PtrFBX228	Potri.009G163600.3	0.821113	0.014183
PtrFBX228	Potri.009G167400.1	0.846154	0.00957211
PtrFBX228	Potri.010G036400.1	0.843066	0.00167969
PtrFBX228	Potri.010G037900.1	0.853147	0.00370011
PtrFBX228	Potri.010G039400.1	0.823119	0.00247609
PtrFBX228	Potri.010G041300.1	0.825175	0.00804269
PtrFBX228	Potri.010G041400.1	0.867258	0.0040403
PtrFBX228	Potri.010G043700.1	0.867133	0.000757361
PtrFBX228	Potri.010G043800.1	0.881119	0.00487864
PtrFBX228	Potri.010G043900.1	0.874126	0.00133524
PtrFBX228	Potri.010G068800.1	0.816922	0.00821679
PtrFBX228	Potri.010G072300.1	0.895105	0.0367129
PtrFBX228	Potri.010G072400.1	0.906956	0.0161475
PtrFBX228	Potri.010G074200.1	0.823964	0.0252849
PtrFBX228	Potri.010G074700.1	0.805605	0.0230668
PtrFBX228	Potri.010G077000.1	0.928198	0.00918236
PtrFBX228	Potri.010G077000.2	0.928198	0.00918236
PtrFBX228	Potri.010G077000.3	0.928198	0.00918236
PtrFBX228	Potri.010G080900.1	0.874126	0.00317455
PtrFBX228	Potri.010G085600.1	0.91769	0.0234394
PtrFBX228	Potri.010G088600.1	0.844134	0.0198526
PtrFBX228	Potri.010G089300.2	0.881119	0.00161332
PtrFBX228	Potri.010G090800.1	0.823119	0.000254863
PtrFBX228	Potri.010G104600.1	0.886166	1.06073e-05
PtrFBX228	Potri.010G107300.2	0.804398	0.0102171
PtrFBX228	Potri.010G120600.1	0.874126	0.00151231
PtrFBX228	Potri.010G123900.1	0.800184	0.013991
PtrFBX228	Potri.010G127000.1	0.909091	0.0129615
PtrFBX228	Potri.010G127900.1	0.847109	0.0172137
PtrFBX228	Potri.010G128100.1	0.908778	0.000259492
PtrFBX228	Potri.010G147700.1	0.881119	0.00224157
PtrFBX228	Potri.010G159900.1	0.916084	0.00711778
PtrFBX228	Potri.010G165300.1	0.804196	0.0407945
PtrFBX228	Potri.010G169200.3	0.86014	0.00110786
PtrFBX228	Potri.010G171700.1	0.81738	0.0228727
PtrFBX228	Potri.010G173900.1	0.874126	0.00126531
PtrFBX228	Potri.010G174600.1	0.805859	0.00251603
PtrFBX228	Potri.010G175900.1	0.865578	0.0271794
PtrFBX228	Potri.010G181400.3	0.902098	2.70437e-06
PtrFBX228	Potri.010G183000.3	0.839022	0.00585716
PtrFBX228	Potri.010G187000.1	0.892451	0.0169547
PtrFBX228	Potri.010G187800.1	0.839161	9.61149e-05
PtrFBX228	Potri.010G187800.2	0.839161	9.61149e-05
PtrFBX228	Potri.010G188600.1	0.818182	0.00160954
PtrFBX228	Potri.010G189600.2	0.811189	0.00121603
PtrFBX228	Potri.010G190900.1	0.86515	0.0173785
PtrFBX228	Potri.010G194100.3	0.841132	0.00570408
PtrFBX228	Potri.010G196300.1	0.815685	0.00907323
PtrFBX228	Potri.010G196400.2	0.853147	0.00547207
PtrFBX228	Potri.010G198100.1	0.881119	0.00603169
PtrFBX228	Potri.010G198100.4	0.881119	0.00601552
PtrFBX228	Potri.010G203100.1	0.862168	0.0162775
PtrFBX228	Potri.010G203700.1	0.874126	0.00191557
PtrFBX228	Potri.010G204500.1	0.818182	0.00137608
PtrFBX228	Potri.010G204900.1	0.818182	0.00299501
PtrFBX228	Potri.010G205100.1	0.861346	0.0362141
PtrFBX228	Potri.010G205700.1	0.825175	0.00588086
PtrFBX228	Potri.010G206200.1	0.891118	0.00300047
PtrFBX228	Potri.010G206400.1	0.825175	0.000235589
PtrFBX228	Potri.010G206400.2	0.825175	0.000235589
PtrFBX228	Potri.010G211600.1	0.832092	0.0151329
PtrFBX228	Potri.010G216200.3	0.804196	0.00741852
PtrFBX228	Potri.010G224900.1	0.846154	0.00160014
PtrFBX228	Potri.010G228300.1	0.935203	0.0111886
PtrFBX228	Potri.010G231000.1	0.92164	0.00200166
PtrFBX228	Potri.010G236900.1	0.865578	0.0301607
PtrFBX228	Potri.010G238100.1	0.907182	0.00910806
PtrFBX228	Potri.010G240200.1	0.849128	0.000817369
PtrFBX228	Potri.010G249300.1	0.928198	0.000188779
PtrFBX228	Potri.010G251000.1	0.823119	0.00656656
PtrFBX228	Potri.011G007400.1	0.872155	0.00110597
PtrFBX228	Potri.011G007800.1	0.804196	0.0394781
PtrFBX228	Potri.011G007800.3	0.916084	0.031013
PtrFBX228	Potri.011G008200.1	0.881119	0.00711293
PtrFBX228	Potri.011G011800.1	0.839161	0.00158748
PtrFBX228	Potri.011G012000.1	0.846154	0.00713502
PtrFBX228	Potri.011G020900.1	0.895105	0.0218713
PtrFBX228	Potri.011G028600.2	0.807129	0.0239305
PtrFBX228	Potri.011G029500.1	0.884639	0.0243745
PtrFBX228	Potri.011G030500.1	0.844134	0.0220347
PtrFBX228	Potri.011G030800.1	0.883096	0.0495315
PtrFBX228	Potri.011G037100.1	0.818182	0.000106138
PtrFBX228	Potri.011G038500.1	0.847928	0.010614
PtrFBX228	Potri.011G038600.1	0.89677	0.00112202
PtrFBX228	Potri.011G039000.1	0.912286	0.00275749
PtrFBX228	Potri.011G039200.1	0.811189	0.00119077
PtrFBX228	Potri.011G043300.1	0.839161	0.00963944
PtrFBX228	Potri.011G054200.1	0.817291	0.00438405
PtrFBX228	Potri.011G056900.1	0.847637	6.45396e-05
PtrFBX228	Potri.011G059400.1	0.882702	0.00584096
PtrFBX228	Potri.011G061700.1	0.846154	0.00365436
PtrFBX228	Potri.011G079300.1	0.877098	0.0378961
PtrFBX228	Potri.011G083900.1	0.895978	0.00486034
PtrFBX228	Potri.011G089700.2	0.928146	0.00377816
PtrFBX228	Potri.011G089700.5	0.928146	0.00377816
PtrFBX228	Potri.011G104900.1	0.944056	2.75786e-05
PtrFBX228	Potri.011G113400.1	0.839161	0.0447522
PtrFBX228	Potri.011G114600.1	0.885396	0.00388233
PtrFBX228	Potri.011G119700.2	0.838049	0.0215982
PtrFBX228	Potri.011G121900.1	0.804196	0.00263195
PtrFBX228	Potri.011G127200.1	0.818182	8.50991e-05
PtrFBX228	Potri.011G136300.1	0.92983	0.000733573
PtrFBX228	Potri.011G138500.1	0.847637	0.00771744
PtrFBX228	Potri.011G139400.1	0.86515	0.00902368
PtrFBX228	Potri.011G146500.1	0.923077	0.00147852
PtrFBX228	Potri.011G151600.1	0.852637	9.26323e-05
PtrFBX228	Potri.011G155100.1	0.802103	0.000275178
PtrFBX228	Potri.011G157100.1	0.895105	0.000775332
PtrFBX228	Potri.011G167200.1	0.811189	0.0305644
PtrFBX228	Potri.012G007100.1	0.932532	0.024601
PtrFBX228	Potri.012G007300.1	0.841517	0.0352578
PtrFBX228	Potri.012G007300.4	0.841517	0.0352742
PtrFBX228	Potri.012G007500.1	0.839161	0.0113017
PtrFBX228	Potri.012G021600.1	0.871286	0.0064744
PtrFBX228	Potri.012G022100.1	0.811189	0.000508756
PtrFBX228	Potri.012G023300.1	0.811189	0.0112637
PtrFBX228	Potri.012G038400.1	0.839161	0.005783
PtrFBX228	Potri.012G048700.1	0.881119	0.00052712
PtrFBX228	Potri.012G054700.1	0.811189	0.0301814
PtrFBX228	Potri.012G066700.1	0.918295	0.0037299
PtrFBX228	Potri.012G074700.1	0.937063	2.1309e-06
PtrFBX228	Potri.012G075800.1	0.839161	0.0143384
PtrFBX228	Potri.012G078500.1	0.811189	0.0141245
PtrFBX228	Potri.012G083700.1	0.828956	0.0321164
PtrFBX228	Potri.012G084900.1	0.846154	0.000432885
PtrFBX228	Potri.012G097600.1	0.846154	0.000744289
PtrFBX228	Potri.012G098400.1	0.886166	0.00189273
PtrFBX228	Potri.012G108500.1	0.854642	0.000393922
PtrFBX228	Potri.012G112200.1	0.877198	0.0199654
PtrFBX228	Potri.012G113500.1	0.839161	0.012832
PtrFBX228	Potri.012G113500.2	0.914187	0.0142774
PtrFBX228	Potri.012G118700.1	0.938705	0.0015234
PtrFBX228	Potri.012G123900.1	0.881119	0.0216811
PtrFBX228	Potri.012G126100.1	0.923077	0.0010089
PtrFBX228	Potri.012G126100.2	0.909091	0.00101591
PtrFBX228	Potri.012G127700.1	0.927957	0.00323649
PtrFBX228	Potri.012G131300.1	0.881119	0.00855721
PtrFBX228	Potri.012G131300.2	0.881119	0.00855606
PtrFBX228	Potri.012G131900.1	0.819616	0.000473553
PtrFBX228	Potri.012G139600.1	0.874126	0.000518589
PtrFBX228	Potri.012G141500.1	0.871286	0.00124461
PtrFBX228	Potri.013G005700.1	0.872155	0.00754717
PtrFBX228	Potri.013G007700.1	0.839161	0.00398748
PtrFBX228	Potri.013G009600.1	0.809108	0.00561383
PtrFBX228	Potri.013G010700.1	0.949213	0.0356926
PtrFBX228	Potri.013G010700.2	0.902098	0.0343413
PtrFBX228	Potri.013G010700.3	0.902098	0.0343413
PtrFBX228	Potri.013G012600.1	0.898251	0.0423933
PtrFBX228	Potri.013G013400.1	0.874814	0.00021136
PtrFBX228	Potri.013G016700.1	0.854835	0.00315738
PtrFBX228	Potri.013G018600.1	0.916084	5.40154e-05
PtrFBX228	Potri.013G025400.2	0.895105	0.000188446
PtrFBX228	Potri.013G040500.1	0.853147	0.000541488
PtrFBX228	Potri.013G043400.1	0.85778	0.0229345
PtrFBX228	Potri.013G043600.1	0.953705	0.0275015
PtrFBX228	Potri.013G054200.1	0.881119	0.013274
PtrFBX228	Potri.013G059400.1	0.883624	0.0126295
PtrFBX228	Potri.013G070300.1	0.867133	0.00840219
PtrFBX228	Potri.013G073600.1	0.86014	0.00188913
PtrFBX228	Potri.013G083500.1	0.805605	0.00589473
PtrFBX228	Potri.013G090300.1	0.825175	0.0157284
PtrFBX228	Potri.013G097300.2	0.818182	0.0266883
PtrFBX228	Potri.013G099400.1	0.859654	1.48895e-05
PtrFBX228	Potri.013G099400.2	0.859654	1.48895e-05
PtrFBX228	Potri.013G099400.3	0.859654	1.48895e-05
PtrFBX228	Potri.013G100300.1	0.852214	0.0403987
PtrFBX228	Potri.013G101100.1	0.820923	0.0404995
PtrFBX228	Potri.013G102900.1	0.839161	0.0314918
PtrFBX228	Potri.013G127000.1	0.916084	1.80777e-05
PtrFBX228	Potri.013G129800.1	0.821901	0.0236757
PtrFBX228	Potri.013G129900.1	0.802837	0.016367
PtrFBX228	Potri.013G130000.1	0.818182	0.00402136
PtrFBX228	Potri.013G130000.2	0.831007	0.0191539
PtrFBX228	Potri.013G132300.1	0.958042	0.00784964
PtrFBX228	Potri.013G132300.2	0.958042	0.00784957
PtrFBX228	Potri.013G151000.1	0.868653	0.0197703
PtrFBX228	Potri.013G153300.1	0.832092	0.0206072
PtrFBX228	Potri.013G153400.1	0.811189	0.014825
PtrFBX228	Potri.013G160000.1	0.804196	0.001692
PtrFBX228	Potri.014G013400.1	0.812127	0.0177831
PtrFBX228	Potri.014G020500.1	0.847637	0.0300883
PtrFBX228	Potri.014G021500.1	0.811189	0.0132448
PtrFBX228	Potri.014G021700.1	0.888112	0.00541585
PtrFBX228	Potri.014G022500.1	0.832168	0.000895387
PtrFBX228	Potri.014G025000.1	0.863163	0.00871414
PtrFBX228	Potri.014G027600.1	0.818182	0.0209738
PtrFBX228	Potri.014G033400.1	0.811516	0.0275477
PtrFBX228	Potri.014G033600.2	0.896939	0.0201212
PtrFBX228	Potri.014G035500.1	0.881119	0.00940856
PtrFBX228	Potri.014G036700.1	0.815963	0.00183903
PtrFBX228	Potri.014G038600.1	0.825175	0.000866879
PtrFBX228	Potri.014G038700.1	0.888112	0.00227688
PtrFBX228	Potri.014G038800.2	0.809108	0.00411752
PtrFBX228	Potri.014G040000.1	0.954392	0.0289591
PtrFBX228	Potri.014G047700.1	0.878432	0.000483016
PtrFBX228	Potri.014G052500.3	0.853147	0.00029342
PtrFBX228	Potri.014G053500.1	0.867133	0.00734176
PtrFBX228	Potri.014G053600.1	0.802103	0.00448746
PtrFBX228	Potri.014G054800.1	0.881174	0.0186532
PtrFBX228	Potri.014G054800.2	0.923077	0.0114582
PtrFBX228	Potri.014G067500.1	0.901584	0.00372303
PtrFBX228	Potri.014G069900.1	0.804876	0.0238047
PtrFBX228	Potri.014G075700.2	0.825175	0.0304383
PtrFBX228	Potri.014G076000.2	0.804932	0.00473925
PtrFBX228	Potri.014G076100.1	0.879161	0.00955828
PtrFBX228	Potri.014G081600.1	0.839161	1.11933e-05
PtrFBX228	Potri.014G087400.1	0.812611	0.000462407
PtrFBX228	Potri.014G087600.1	0.923077	0.000801821
PtrFBX228	Potri.014G090300.1	0.818182	0.0186374
PtrFBX228	Potri.014G090400.1	0.832484	0.00422693
PtrFBX228	Potri.014G097900.2	0.818182	0.00481644
PtrFBX228	Potri.014G098300.1	0.840413	0.0100882
PtrFBX228	Potri.014G100900.1	0.902098	0.000354658
PtrFBX228	Potri.014G100900.2	0.902098	0.000354658
PtrFBX228	Potri.014G100900.3	0.832168	0.00611159
PtrFBX228	Potri.014G100900.4	0.832168	0.00616029
PtrFBX228	Potri.014G101100.1	0.882674	0.00800179
PtrFBX228	Potri.014G111800.1	0.923077	0.0191734
PtrFBX228	Potri.014G115600.1	0.881119	0.000138888
PtrFBX228	Potri.014G115600.2	0.881119	0.000138888
PtrFBX228	Potri.014G117000.1	0.881119	0.0339244
PtrFBX228	Potri.014G136400.2	0.895105	0.000365397
PtrFBX228	Potri.014G140000.1	0.844134	0.00162737
PtrFBX228	Potri.014G140600.1	0.820923	0.0129675
PtrFBX228	Potri.014G141400.1	0.902098	0.0105136
PtrFBX228	Potri.014G146000.1	0.81404	0.0368052
PtrFBX228	Potri.014G150200.1	0.853147	0.0343664
PtrFBX228	Potri.014G155000.1	0.818182	0.000821897
PtrFBX228	Potri.014G162000.1	0.804196	0.0204766
PtrFBX228	Potri.014G166400.1	0.828188	0.00868247
PtrFBX228	Potri.014G168400.1	0.884216	0.00999913
PtrFBX228	Potri.014G171300.1	0.944056	0.00332907
PtrFBX228	Potri.014G171300.2	0.944056	0.00332907
PtrFBX228	Potri.014G171500.1	0.902098	0.00281361
PtrFBX228	Potri.014G195100.1	0.874126	0.00171112
PtrFBX228	Potri.015G016200.1	0.824566	0.00769809
PtrFBX228	Potri.015G016700.1	0.846594	0.00582046
PtrFBX228	Potri.015G017000.1	0.924695	0.000227952
PtrFBX228	Potri.015G018200.1	0.846154	0.00713609
PtrFBX228	Potri.015G029100.1	0.881119	0.00253269
PtrFBX228	Potri.015G031000.1	0.881119	0.0160916
PtrFBX228	Potri.015G035400.1	0.916636	0.03482
PtrFBX228	Potri.015G044700.1	0.870137	0.0307575
PtrFBX228	Potri.015G044800.1	0.818182	0.00922735
PtrFBX228	Potri.015G055000.3	0.825175	0.00742188
PtrFBX228	Potri.015G070700.1	0.892451	0.0336619
PtrFBX228	Potri.015G074000.1	0.874126	0.000182241
PtrFBX228	Potri.015G076500.1	0.846154	0.00576157
PtrFBX228	Potri.015G083300.1	0.895105	7.9654e-05
PtrFBX228	Potri.015G086400.1	0.811189	0.00412535
PtrFBX228	Potri.015G104000.2	0.942017	0.0175359
PtrFBX228	Potri.015G106400.1	0.93007	0.00471587
PtrFBX228	Potri.015G109200.1	0.867133	0.00154903
PtrFBX228	Potri.015G109800.2	0.832168	4.80947e-05
PtrFBX228	Potri.015G120900.1	0.837713	0.00834853
PtrFBX228	Potri.015G124900.1	0.879161	0.0407286
PtrFBX228	Potri.015G125000.1	0.824566	0.0451538
PtrFBX228	Potri.015G137100.1	0.839161	0.00559539
PtrFBX228	Potri.015G143600.1	0.811189	0.00204721
PtrFBX228	Potri.015G146300.1	0.804196	0.00296159
PtrFBX228	Potri.015G146300.2	0.804196	0.00296159
PtrFBX228	Potri.016G009300.1	0.811189	0.0469474
PtrFBX228	Potri.016G009400.1	0.825175	0.00291592
PtrFBX228	Potri.016G009500.1	0.825175	0.0443702
PtrFBX228	Potri.016G009700.1	0.811189	0.000291411
PtrFBX228	Potri.016G015700.1	0.839161	0.00115997
PtrFBX228	Potri.016G017900.1	0.909091	0.00426102
PtrFBX228	Potri.016G023300.1	0.865578	0.041327
PtrFBX228	Potri.016G024400.2	0.875658	0.00354479
PtrFBX228	Potri.016G031300.1	0.895105	0.00292332
PtrFBX228	Potri.016G032500.1	0.89189	0.000183415
PtrFBX228	Potri.016G032900.1	0.826152	0.0187388
PtrFBX228	Potri.016G035400.1	0.81404	0.000475825
PtrFBX228	Potri.016G042900.1	0.83182	0.0417919
PtrFBX228	Potri.016G043600.1	0.825175	0.0221044
PtrFBX228	Potri.016G054600.1	0.93007	0.00531264
PtrFBX228	Potri.016G054600.2	0.909091	0.00372851
PtrFBX228	Potri.016G054600.3	0.93007	0.00532853
PtrFBX228	Potri.016G054700.4	0.818182	0.00179566
PtrFBX228	Potri.016G054700.6	0.818182	0.00179566
PtrFBX228	Potri.016G054700.8	0.818182	0.00179085
PtrFBX228	Potri.016G056500.1	0.902098	0.0211921
PtrFBX228	Potri.016G060100.1	0.902098	0.0156421
PtrFBX228	Potri.016G066200.1	0.807328	0.00643315
PtrFBX228	Potri.016G066700.1	0.923077	3.60222e-05
PtrFBX228	Potri.016G068600.1	0.910684	0.00309064
PtrFBX228	Potri.016G068700.1	0.85114	0.0113983
PtrFBX228	Potri.016G069400.1	0.833626	0.00263034
PtrFBX228	Potri.016G071600.1	0.93007	0.00027779
PtrFBX228	Potri.016G072600.1	0.830124	0.0069088
PtrFBX228	Potri.016G073900.1	0.899141	0.00624424
PtrFBX228	Potri.016G087900.1	0.839161	0.00171401
PtrFBX228	Potri.016G088000.2	0.836567	0.00182587
PtrFBX228	Potri.016G102100.4	0.802969	0.0235393
PtrFBX228	Potri.016G117300.1	0.895105	0.0300893
PtrFBX228	Potri.016G120000.1	0.909091	0.016083
PtrFBX228	Potri.016G125000.1	0.881119	0.0188873
PtrFBX228	Potri.016G128300.1	0.888112	0.0337087
PtrFBX228	Potri.016G131600.1	0.861648	0.0111332
PtrFBX228	Potri.016G131800.1	0.874126	0.00555516
PtrFBX228	Potri.016G134000.1	0.972028	0.000674198
PtrFBX228	Potri.016G134100.1	0.904644	0.0234667
PtrFBX228	Potri.016G139100.1	0.902098	8.06246e-05
PtrFBX228	Potri.016G139100.2	0.902098	8.06246e-05
PtrFBX228	Potri.017G006700.1	0.871373	0.0186718
PtrFBX228	Potri.017G009600.1	0.832168	0.0149861
PtrFBX228	Potri.017G013300.1	0.867133	0.0232359
PtrFBX228	Potri.017G015600.1	0.866219	0.043681
PtrFBX228	Potri.017G015600.3	0.866219	0.043681
PtrFBX228	Potri.017G015600.4	0.866219	0.043681
PtrFBX228	Potri.017G017300.1	0.811189	0.0315662
PtrFBX228	Potri.017G027900.1	0.811189	0.00327288
PtrFBX228	Potri.017G038400.1	0.804196	0.0305854
PtrFBX228	Potri.017G038500.1	0.832168	0.0209245
PtrFBX228	Potri.017G044800.1	0.85778	0.0365681
PtrFBX228	Potri.017G045200.1	0.895105	0.01621
PtrFBX228	Potri.017G049300.1	0.804196	0.00153356
PtrFBX228	Potri.017G049800.1	0.86014	0.00090294
PtrFBX228	Potri.017G053100.1	0.928198	0.000116933
PtrFBX228	Potri.017G055000.1	0.853147	0.000815571
PtrFBX228	Potri.017G063300.1	0.93007	6.87703e-05
PtrFBX228	Potri.017G084200.1	0.831584	0.00645336
PtrFBX228	Potri.017G084800.1	0.86515	0.00374648
PtrFBX228	Potri.017G091800.1	0.887346	0.00798277
PtrFBX228	Potri.017G091900.1	0.853147	0.00672084
PtrFBX228	Potri.017G091900.2	0.818182	0.016146
PtrFBX228	Potri.017G100200.2	0.942208	0.0159445
PtrFBX228	Potri.017G101500.1	0.845082	0.00803775
PtrFBX228	Potri.017G102100.1	0.924376	0.0273536
PtrFBX228	Potri.017G118100.1	0.843507	0.00175581
PtrFBX228	Potri.017G121200.1	0.839991	0.0403502
PtrFBX228	Potri.017G124800.2	0.865578	0.00927367
PtrFBX228	Potri.017G126100.1	0.87885	0.0181898
PtrFBX228	Potri.017G126200.1	0.881119	0.00118249
PtrFBX228	Potri.017G129500.1	0.839161	0.00334573
PtrFBX228	Potri.017G130300.1	0.886166	0.0429975
PtrFBX228	Potri.017G133200.1	0.818182	0.00730917
PtrFBX228	Potri.017G133200.2	0.818182	0.00730917
PtrFBX228	Potri.017G133900.1	0.805605	0.0493499
PtrFBX228	Potri.017G134700.1	0.944056	0.0468338
PtrFBX228	Potri.017G137100.1	0.802103	0.0488127
PtrFBX228	Potri.017G145500.1	0.837129	0.00608499
PtrFBX228	Potri.017G145700.1	0.874126	0.00060136
PtrFBX228	Potri.017G147000.1	0.881119	0.00129982
PtrFBX228	Potri.017G147200.1	0.86014	0.00203029
PtrFBX228	Potri.017G147400.1	0.825175	0.0130869
PtrFBX228	Potri.017G147500.1	0.825175	0.00545116
PtrFBX228	Potri.017G148200.1	0.804196	0.00591433
PtrFBX228	Potri.017G152900.1	0.846154	0.0054487
PtrFBX228	Potri.018G005600.1	0.853147	0.000204868
PtrFBX228	Potri.018G005600.2	0.853147	0.000204868
PtrFBX228	Potri.018G008500.1	0.881119	0.00103215
PtrFBX228	Potri.018G027200.1	0.867133	0.00123373
PtrFBX228	Potri.018G031900.1	0.832092	0.00168677
PtrFBX228	Potri.018G031900.2	0.867133	0.0120414
PtrFBX228	Potri.018G032200.1	0.937063	0.00135199
PtrFBX228	Potri.018G045800.1	0.895105	0.0152878
PtrFBX228	Potri.018G080100.1	0.800737	0.0160012
PtrFBX228	Potri.018G080500.1	0.846154	0.000136888
PtrFBX228	Potri.018G080800.1	0.800737	0.0160012
PtrFBX228	Potri.018G087100.1	0.802103	0.000415518
PtrFBX228	Potri.018G087400.1	0.86014	0.00313621
PtrFBX228	Potri.018G091000.1	0.882663	0.00597082
PtrFBX228	Potri.018G091600.2	0.858436	0.0158512
PtrFBX228	Potri.018G093600.1	0.837129	0.00225214
PtrFBX228	Potri.018G094100.1	0.866219	0.0211871
PtrFBX228	Potri.018G106700.1	0.872155	5.5502e-06
PtrFBX228	Potri.018G111200.1	0.839161	0.00119168
PtrFBX228	Potri.018G119400.1	0.888112	0.00273513
PtrFBX228	Potri.018G122000.1	0.93007	7.64061e-05
PtrFBX228	Potri.018G128800.1	0.839991	0.0123045
PtrFBX228	Potri.018G128900.1	0.807794	0.035058
PtrFBX228	Potri.018G129000.1	0.918295	0.0390247
PtrFBX228	Potri.018G129200.1	0.86014	0.00449447
PtrFBX228	Potri.018G132800.1	0.800737	0.0287045
PtrFBX228	Potri.018G136300.1	0.928198	8.33445e-06
PtrFBX228	Potri.018G137000.1	0.93007	7.29032e-06
PtrFBX228	Potri.018G137900.1	0.802293	0.00331224
PtrFBX228	Potri.018G138500.2	0.902098	0.00786989
PtrFBX228	Potri.018G138900.1	0.809879	0.00311051
PtrFBX228	Potri.018G141400.1	0.810531	0.0345781
PtrFBX228	Potri.018G143600.2	0.833626	0.0143988
PtrFBX228	Potri.018G150800.1	0.804196	0.0148649
PtrFBX228	Potri.018G150800.2	0.853147	0.0120011
PtrFBX228	Potri.019G003200.1	0.846154	0.0111144
PtrFBX228	Potri.019G003300.1	0.839161	0.0188845
PtrFBX228	Potri.019G003400.1	0.881119	0.00533479
PtrFBX228	Potri.019G003500.1	0.895105	0.024492
PtrFBX228	Potri.019G003600.1	0.874126	0.0114064
PtrFBX228	Potri.019G003700.1	0.818182	0.0287603
PtrFBX228	Potri.019G007300.1	0.888112	0.00504478
PtrFBX228	Potri.019G011800.1	0.846154	0.000283821
PtrFBX228	Potri.019G011900.1	0.953888	0.000219
PtrFBX228	Potri.019G013000.1	0.887003	0.0297832
PtrFBX228	Potri.019G014500.1	0.916084	6.65949e-05
PtrFBX228	Potri.019G015700.1	0.839774	0.0399904
PtrFBX228	Potri.019G018500.1	0.804196	0.0110616
PtrFBX228	Potri.019G018500.2	0.804196	0.0110616
PtrFBX228	Potri.019G018500.3	0.804196	0.0110616
PtrFBX228	Potri.019G018500.4	0.804196	0.0110616
PtrFBX228	Potri.019G018500.5	0.804196	0.0110616
PtrFBX228	Potri.019G020700.1	0.916084	0.00670961
PtrFBX228	Potri.019G020800.3	0.880304	0.0176749
PtrFBX228	Potri.019G031600.1	0.916084	0.00313189
PtrFBX228	Potri.019G033500.1	0.853147	0.000704703
PtrFBX228	Potri.019G035000.1	0.916084	0.00292253
PtrFBX228	Potri.019G036400.1	0.884216	0.0105074
PtrFBX228	Potri.019G037300.1	0.811189	0.0344042
PtrFBX228	Potri.019G037300.2	0.811189	0.0344042
PtrFBX228	Potri.019G037300.4	0.811189	0.0344268
PtrFBX228	Potri.019G068200.1	0.888112	6.10129e-06
PtrFBX228	Potri.019G075600.1	0.914187	0.0128262
PtrFBX228	Potri.019G079800.1	0.853147	0.000564982
PtrFBX228	Potri.019G088600.1	0.86014	0.00517548
PtrFBX228	Potri.019G088800.1	0.874126	0.00585945
PtrFBX228	Potri.019G088900.1	0.895105	0.00800874
PtrFBX228	Potri.019G094100.1	0.86014	0.00233764
PtrFBX228	Potri.019G097200.1	0.81027	0.00547165
PtrFBX228	Potri.019G097300.1	0.902098	0.000433283
PtrFBX228	Potri.019G097500.1	0.818182	0.0100661
PtrFBX228	Potri.019G097800.1	0.86014	0.0047401
PtrFBX228	Potri.019G098500.2	0.916084	4.30878e-06
PtrFBX228	Potri.019G098700.1	0.839161	0.00648848
PtrFBX228	Potri.019G099600.1	0.818635	0.0348365
PtrFBX228	Potri.019G099900.3	0.878341	0.0401573
PtrFBX228	Potri.019G105200.1	0.823119	0.00295851
PtrFBX228	Potri.019G110000.1	0.825175	0.00711614
PtrFBX228	Potri.019G112700.1	0.909091	0.000967244
PtrFBX228	Potri.019G113500.1	0.888112	0.000412077
PtrFBX228	Potri.019G114600.1	0.921192	0.00410035
PtrFBX228	Potri.019G114800.1	0.839161	0.000844794
PtrFBX228	Potri.019G114800.2	0.844134	0.0190184
PtrFBX228	Potri.019G120200.4	0.802761	0.00698119
PtrFBX228	Potri.019G120600.1	0.895105	0.00175705
PtrFBX228	Potri.019G131800.1	0.880707	0.00265105
PtrFBX228	Potri.T004600.1	0.881869	0.0221035
PtrFBX228	Potri.T005300.1	0.837129	0.0459517
PtrFBX228	Potri.T013200.1	0.846154	0.0081094
PtrFBX228	Potri.T013400.1	0.828762	0.00134904
PtrFBX228	Potri.T013600.1	0.888112	0.000129905
PtrFBX228	Potri.T014600.1	0.853147	0.00180263
PtrFBX228	Potri.T014700.1	0.825175	0.00307871
PtrFBX228	Potri.T015300.1	0.846154	3.06023e-05
PtrFBX228	Potri.T015900.1	0.853147	0.00144398
PtrFBX228	Potri.T016000.1	0.800737	0.032148
PtrFBX228	Potri.T022900.1	0.86014	0.000412292
PtrFBX228	Potri.T024700.1	0.825175	0.00300522
PtrFBX228	Potri.T025000.1	0.853147	0.00833563
PtrFBX228	Potri.T025700.1	0.846154	0.0182139
PtrFBX228	Potri.T025800.1	0.832168	0.00524629
PtrFBX228	Potri.T025900.1	0.832168	0.00102802
PtrFBX228	Potri.T026000.1	0.853147	0.00317214
PtrFBX228	Potri.T027200.1	0.874126	0.00499043
PtrFBX228	Potri.T027300.1	0.818182	0.00297109
PtrFBX228	Potri.T028000.1	0.846154	0.00389531
PtrFBX228	Potri.T028300.1	0.86014	0.00549546
PtrFBX228	Potri.T028500.1	0.818182	0.00172559
PtrFBX228	Potri.T028700.1	0.846154	0.00746282
PtrFBX228	Potri.T029000.1	0.874126	0.00300796
PtrFBX228	Potri.T037600.1	0.811189	0.00433861
PtrFBX228	Potri.T037800.1	0.874126	0.00188079
PtrFBX228	Potri.T049800.1	0.829988	0.0455516
PtrFBX228	Potri.T050400.1	0.804196	0.00651735
PtrFBX228	Potri.T052000.1	0.832168	0.00344383
PtrFBX228	Potri.T052600.1	0.839161	0.00727918
PtrFBX228	Potri.T053000.1	0.853147	0.00365458
PtrFBX228	Potri.T064400.1	0.91769	0.0299896
PtrFBX228	Potri.T078300.1	0.845091	0.00492176
PtrFBX228	Potri.T079500.1	0.818182	0.0028502
PtrFBX228	Potri.T079700.1	0.839161	0.00327999
PtrFBX228	Potri.T079800.1	0.867133	0.01267
PtrFBX228	Potri.T095700.1	0.804196	0.0480777
PtrFBX228	Potri.T095900.1	0.867133	0.0488224
PtrFBX228	Potri.T103600.1	0.880613	0.016637
PtrFBX228	Potri.T108000.1	0.895105	0.000396003
PtrFBX228	Potri.T108700.1	0.86014	0.00582895
PtrFBX228	Potri.T109300.1	0.818182	0.014825
PtrFBX228	Potri.T112600.1	0.823771	0.0469962
PtrFBX228	Potri.T115000.1	0.882663	0.0325245
PtrFBX228	Potri.T124900.1	0.811189	0.0296586
PtrFBX228	Potri.T125900.1	0.948891	0.00771655
PtrFBX228	Potri.T128300.1	0.846154	0.0137314
PtrFBX228	Potri.T128600.1	0.837503	0.00626047
PtrFBX228	Potri.T136400.1	0.825175	0.0148158
PtrFBX228	Potri.T136600.2	0.895105	0.000785551
PtrFBX228	Potri.T136800.1	0.895105	0.000223272
PtrFBX228	Potri.T139100.1	0.862168	0.00164185
PtrFBX228	Potri.T141600.1	0.840632	0.00450385
PtrFBX228	Potri.T148000.1	0.846154	0.0155501
PtrFBX228	Potri.T149300.1	0.917143	0.0401826
PtrFBX228	Potri.T152800.1	0.805227	0.00695513
PtrFBX228	Potri.T153400.1	0.859176	0.00235573
PtrFBX228	Potri.T157100.1	0.818182	0.000358135
PtrFBX228	Potri.T160000.1	0.84355	0.0312617
PtrFBX228	Potri.T160000.2	0.811189	0.0328214
PtrFBX228	Potri.T160100.1	0.879161	0.0326919
PtrFBX228	Potri.T160900.2	0.847109	0.00341226
PtrFBX228	Potri.T180000.1	0.804196	0.00615548
PtrFBX228	Potri.T180200.1	0.896939	0.000770954
PtrFBX1-GO-enrichment
Class	GO_Name	GO_ID	GO_Level	P_value	EnrichmentScore	HitsGenesCountsInSelectedSet	HitsGenesCountsInBackground	AllGenesCountsInSelectedSet	AllGenesCountsInBackground	GenesOfSelectedSetInGOterm	corrected p-value(BH method)
Molecular function	transmembrane receptor protein serine/threonine kinase activity	GO:0004675	8	8.07448e-05	5.03214	9	426	117	27868	Potri.009G026500.1,Potri.010G001500.6,Potri.010G001500.4,Potri.010G001500.5,Potri.010G001500.2,Potri.010G001500.3,Potri.010G001500.8,Potri.010G203400.1,Potri.010G203400.2,	0.00536953
Molecular function	transmembrane receptor protein kinase activity	GO:0019199	7	0.000103159	4.87203	9	440	117	27868	Potri.009G026500.1,Potri.010G001500.6,Potri.010G001500.4,Potri.010G001500.5,Potri.010G001500.2,Potri.010G001500.3,Potri.010G001500.8,Potri.010G203400.1,Potri.010G203400.2,	0.00548807
Molecular function	transmembrane signaling receptor activity	GO:0004888	4	0.000687189	3.76086	9	570	117	27868	Potri.009G026500.1,Potri.010G001500.6,Potri.010G001500.4,Potri.010G001500.5,Potri.010G001500.2,Potri.010G001500.3,Potri.010G001500.8,Potri.010G203400.1,Potri.010G203400.2,	0.022849
Molecular function	signaling receptor activity	GO:0038023	3	0.00191693	3.2431	9	661	117	27868	Potri.009G026500.1,Potri.010G001500.6,Potri.010G001500.4,Potri.010G001500.5,Potri.010G001500.2,Potri.010G001500.3,Potri.010G001500.8,Potri.010G203400.1,Potri.010G203400.2,	0.0392232
Molecular function	DNA-binding transcription factor activity	GO:0003700	3	0.00353966	1.74984	25	3403	117	27868	Potri.019G031400.1,Potri.019G020900.4,Potri.006G085600.2,Potri.006G124200.1,Potri.004G140600.10,Potri.006G085600.1,Potri.001G016000.2,Potri.008G089000.1,Potri.T137400.1,Potri.001G404100.1,Potri.001G015900.1,Potri.001G067600.1,Potri.011G065900.1,Potri.003G191700.1,Potri.010G174500.1,Potri.010G163000.1,Potri.001G108100.3,Potri.001G108100.2,Potri.015G046200.1,Potri.002G081000.2,Potri.002G081000.1,Po…	0.0553853
Molecular function	molecular transducer activity	GO:0060089	2	0.00453326	2.84687	9	753	117	27868	Potri.009G026500.1,Potri.010G001500.6,Potri.010G001500.4,Potri.010G001500.5,Potri.010G001500.2,Potri.010G001500.3,Potri.010G001500.8,Potri.010G203400.1,Potri.010G203400.2,	0.0669915
Molecular function	ubiquitin protein ligase binding	GO:0031625	6	0.00485109	3.8521	6	371	117	27868	Potri.001G331500.3,Potri.001G331500.2,Potri.001G331500.4,Potri.008G106300.3,Potri.008G106300.1,Potri.001G331500.1,	0.0645195
Molecular function	ubiquitin-like protein ligase binding	GO:0044389	5	0.00517214	3.80087	6	376	117	27868	Potri.001G331500.3,Potri.001G331500.2,Potri.001G331500.4,Potri.008G106300.3,Potri.008G106300.1,Potri.001G331500.1,	0.0625359
Molecular function	phospholipid binding	GO:0005543	4	0.00880221	3.9698	5	300	117	27868	Potri.003G072300.1,Potri.016G046400.1,Potri.011G098500.1,Potri.T111300.1,Potri.011G100900.1,	0.0807376
Molecular function	transcription regulator activity	GO:0140110	2	0.0111998	1.59729	25	3728	117	27868	Potri.019G031400.1,Potri.019G020900.4,Potri.006G085600.2,Potri.006G124200.1,Potri.004G140600.10,Potri.006G085600.1,Potri.001G016000.2,Potri.008G089000.1,Potri.T137400.1,Potri.001G404100.1,Potri.001G015900.1,Potri.001G067600.1,Potri.011G065900.1,Potri.003G191700.1,Potri.010G174500.1,Potri.010G163000.1,Potri.001G108100.3,Potri.001G108100.2,Potri.015G046200.1,Potri.002G081000.2,Potri.002G081000.1,Po…	0.0930987
Molecular function	protein serine/threonine kinase activity	GO:0004674	7	0.0179183	1.81454	15	1969	117	27868	Potri.T097300.1,Potri.012G034900.1,Potri.001G441700.1,Potri.009G026500.1,Potri.013G011700.1,Potri.010G001500.6,Potri.010G001500.4,Potri.010G001500.5,Potri.010G001500.2,Potri.010G001500.3,Potri.010G001500.8,Potri.010G203400.1,Potri.010G203400.2,Potri.015G026300.1,Potri.009G073200.1,	0.110843
Molecular function	obsolete coenzyme binding	GO:0050662	0	0.0227059	3.11764	5	382	117	27868	Potri.007G090400.1,Potri.016G035200.3,Potri.014G086300.2,Potri.011G135600.2,Potri.003G079200.1,	0.123261
Molecular function	lipid binding	GO:0008289	3	0.0245519	3.05369	5	390	117	27868	Potri.003G072300.1,Potri.016G046400.1,Potri.011G098500.1,Potri.T111300.1,Potri.011G100900.1,	0.130616
Molecular function	catalytic activity, acting on a protein	GO:0140096	3	0.0278831	1.39872	31	5279	117	27868	Potri.T097300.1,Potri.012G034900.1,Potri.001G441700.1,Potri.009G026500.1,Potri.011G063100.1,Potri.008G106300.3,Potri.008G106300.1,Potri.010G132200.2,Potri.014G071900.1,Potri.013G011700.1,Potri.008G161500.2,Potri.019G036800.1,Potri.015G069400.1,Potri.010G001500.6,Potri.010G001500.4,Potri.010G001500.5,Potri.010G001500.2,Potri.010G001500.3,Potri.004G209600.1,Potri.010G001500.8,Potri.010G203400.1,Pot…	0.139942
Molecular function	ubiquitin-like protein transferase activity	GO:0019787	4	0.0329139	1.95076	10	1221	117	27868	Potri.011G063100.1,Potri.008G106300.3,Potri.008G106300.1,Potri.008G161500.2,Potri.015G069400.1,Potri.004G209600.1,Potri.006G011700.1,Potri.004G210200.5,Potri.001G342200.2,Potri.006G099600.1,	0.159184
Molecular function	DNA-binding transcription factor activity, RNA polymerase II-specific	GO:0000981	4	0.0340442	2.79563	5	426	117	27868	Potri.006G085600.2,Potri.006G124200.1,Potri.006G085600.1,Potri.010G174500.1,Potri.015G046200.1,	0.150929
Molecular function	ubiquitin-like protein ligase activity	GO:0061659	5	0.0342671	2.28713	7	729	117	27868	Potri.011G063100.1,Potri.008G106300.3,Potri.008G106300.1,Potri.004G209600.1,Potri.006G011700.1,Potri.004G210200.5,Potri.006G099600.1,	0.149427
Molecular function	phosphotransferase activity, alcohol group as acceptor	GO:0016773	5	0.0441313	1.55678	17	2601	117	27868	Potri.003G072300.1,Potri.T097300.1,Potri.012G034900.1,Potri.001G441700.1,Potri.009G046200.1,Potri.009G026500.1,Potri.013G011700.1,Potri.010G001500.6,Potri.010G001500.4,Potri.010G001500.5,Potri.010G001500.2,Potri.010G001500.3,Potri.010G001500.8,Potri.010G203400.1,Potri.010G203400.2,Potri.015G026300.1,Potri.009G073200.1,	0.175208
Molecular function	protein kinase activity	GO:0004672	6	0.0475503	1.59786	15	2236	117	27868	Potri.T097300.1,Potri.012G034900.1,Potri.001G441700.1,Potri.009G026500.1,Potri.013G011700.1,Potri.010G001500.6,Potri.010G001500.4,Potri.010G001500.5,Potri.010G001500.2,Potri.010G001500.3,Potri.010G001500.8,Potri.010G203400.1,Potri.010G203400.2,Potri.015G026300.1,Potri.009G073200.1,	0.178146
Cellular component	SCF ubiquitin ligase complex	GO:0019005	7	0.000190497	9.51767	5	151	113	32480	Potri.001G331500.3,Potri.001G331500.2,Potri.001G331500.4,Potri.018G104900.1,Potri.001G331500.1,	0.00838186
Cellular component	cullin-RING ubiquitin ligase complex	GO:0031461	6	0.0156042	3.4382	5	418	113	32480	Potri.001G331500.3,Potri.001G331500.2,Potri.001G331500.4,Potri.018G104900.1,Potri.001G331500.1,	0.196167
Cellular component	ubiquitin ligase complex	GO:0000151	5	0.0398714	2.67629	5	537	113	32480	Potri.001G331500.3,Potri.001G331500.2,Potri.001G331500.4,Potri.018G104900.1,Potri.001G331500.1,	0.305103
Biological process	regulation of response to water deprivation	GO:2000070	6	5.11683e-06	13.8281	6	105	133	32185	Potri.006G085600.2,Potri.006G085600.1,Potri.004G210200.5,Potri.002G081000.2,Potri.002G081000.1,Potri.001G342200.2,	0.00612484
Biological process	regulation of response to alcohol	GO:1901419	5	8.28761e-06	5.91669	10	409	133	32185	Potri.004G140600.10,Potri.010G054600.1,Potri.001G051900.1,Potri.004G210200.5,Potri.002G081000.2,Potri.002G081000.1,Potri.001G342200.2,Potri.010G199600.4,Potri.006G099600.1,Potri.009G037300.4,	0.00496013
Biological process	regulation of cellular response to alcohol	GO:1905957	6	8.28761e-06	5.91669	10	409	133	32185	Potri.004G140600.10,Potri.010G054600.1,Potri.001G051900.1,Potri.004G210200.5,Potri.002G081000.2,Potri.002G081000.1,Potri.001G342200.2,Potri.010G199600.4,Potri.006G099600.1,Potri.009G037300.4,	0.00496013
Biological process	regulation of abscisic acid-activated signaling pathway	GO:0009787	7	8.28761e-06	5.91669	10	409	133	32185	Potri.004G140600.10,Potri.010G054600.1,Potri.001G051900.1,Potri.004G210200.5,Potri.002G081000.2,Potri.002G081000.1,Potri.001G342200.2,Potri.010G199600.4,Potri.006G099600.1,Potri.009G037300.4,	0.00496013
Biological process	leaf senescence	GO:0010150	5	6.47657e-05	5.19793	9	419	133	32185	Potri.019G031400.1,Potri.012G141300.1,Potri.008G089000.1,Potri.001G382100.1,Potri.006G011700.1,Potri.018G103000.1,Potri.002G081000.2,Potri.002G081000.1,Potri.009G037300.4,	0.00969057
Biological process	response to water	GO:0009415	5	6.49626e-05	3.23519	15	1122	133	32185	Potri.019G031400.1,Potri.006G085600.2,Potri.012G141300.1,Potri.004G140600.10,Potri.006G085600.1,Potri.001G404100.1,Potri.008G161500.2,Potri.003G082700.1,Potri.001G067600.1,Potri.004G210200.5,Potri.002G081000.2,Potri.002G081000.1,Potri.001G342200.2,Potri.010G199600.4,Potri.009G037300.4,	0.00864003
Biological process	plant organ senescence	GO:0090693	4	7.3488e-05	5.11252	9	426	133	32185	Potri.019G031400.1,Potri.012G141300.1,Potri.008G089000.1,Potri.001G382100.1,Potri.006G011700.1,Potri.018G103000.1,Potri.002G081000.2,Potri.002G081000.1,Potri.009G037300.4,	0.00879652
Biological process	abscisic acid-activated signaling pathway	GO:0009738	7	0.000104442	4.00288	11	665	133	32185	Potri.012G141300.1,Potri.004G140600.10,Potri.010G054600.1,Potri.001G051900.1,Potri.004G210200.5,Potri.002G081000.2,Potri.002G081000.1,Potri.001G342200.2,Potri.010G199600.4,Potri.006G099600.1,Potri.009G037300.4,	0.00735398
Biological process	transmembrane receptor protein serine/threonine kinase signaling pathway	GO:0007178	8	0.000151691	4.64378	9	469	133	32185	Potri.009G026500.1,Potri.010G001500.6,Potri.010G001500.4,Potri.010G001500.5,Potri.010G001500.2,Potri.010G001500.3,Potri.010G001500.8,Potri.010G203400.1,Potri.010G203400.2,	0.0100875
Biological process	response to water deprivation	GO:0009414	6	0.00020648	3.05767	14	1108	133	32185	Potri.006G085600.2,Potri.012G141300.1,Potri.004G140600.10,Potri.006G085600.1,Potri.001G404100.1,Potri.008G161500.2,Potri.003G082700.1,Potri.001G067600.1,Potri.004G210200.5,Potri.002G081000.2,Potri.002G081000.1,Potri.001G342200.2,Potri.010G199600.4,Potri.009G037300.4,	0.0130082
Biological process	cellular response to alcohol	GO:0097306	6	0.000253944	3.61183	11	737	133	32185	Potri.012G141300.1,Potri.004G140600.10,Potri.010G054600.1,Potri.001G051900.1,Potri.004G210200.5,Potri.002G081000.2,Potri.002G081000.1,Potri.001G342200.2,Potri.010G199600.4,Potri.006G099600.1,Potri.009G037300.4,	0.0151985
Biological process	cellular response to abscisic acid stimulus	GO:0071215	7	0.000253944	3.61183	11	737	133	32185	Potri.012G141300.1,Potri.004G140600.10,Potri.010G054600.1,Potri.001G051900.1,Potri.004G210200.5,Potri.002G081000.2,Potri.002G081000.1,Potri.001G342200.2,Potri.010G199600.4,Potri.006G099600.1,Potri.009G037300.4,	0.0151985
Biological process	response to lipid	GO:0033993	5	0.000335271	2.0804	25	2908	133	32185	Potri.012G141300.1,Potri.004G140600.10,Potri.019G071200.1,Potri.010G132200.2,Potri.T137400.1,Potri.001G404100.1,Potri.018G085100.2,Potri.018G085100.3,Potri.003G112600.1,Potri.010G054600.1,Potri.002G202600.1,Potri.001G067600.1,Potri.006G011700.1,Potri.001G051900.1,Potri.010G163000.1,Potri.004G210200.5,Potri.015G046200.1,Potri.002G081000.2,Potri.002G081000.1,Potri.001G342200.2,Potri.009G087000.2,Po…	0.0174487
Biological process	response to oxygen-containing compound	GO:1901700	4	0.000371155	1.7603	36	4949	133	32185	Potri.019G031400.1,Potri.006G085600.2,Potri.012G141300.1,Potri.004G140600.10,Potri.006G085600.1,Potri.019G071200.1,Potri.010G132200.2,Potri.001G418500.1,Potri.T137400.1,Potri.001G404100.1,Potri.018G085100.2,Potri.018G085100.3,Potri.008G161500.2,Potri.003G082700.1,Potri.003G112600.1,Potri.010G054600.1,Potri.002G202600.1,Potri.005G078700.6,Potri.005G078700.5,Potri.001G067600.1,Potri.006G011700.1,Po…	0.0177709
Biological process	enzyme linked receptor protein signaling pathway	GO:0007167	7	0.000388192	4.08618	9	533	133	32185	Potri.009G026500.1,Potri.010G001500.6,Potri.010G001500.4,Potri.010G001500.5,Potri.010G001500.2,Potri.010G001500.3,Potri.010G001500.8,Potri.010G203400.1,Potri.010G203400.2,	0.0165952
Biological process	response to acid chemical	GO:0001101	4	0.00042918	1.94204	28	3489	133	32185	Potri.019G031400.1,Potri.006G085600.2,Potri.012G141300.1,Potri.004G140600.10,Potri.006G085600.1,Potri.010G132200.2,Potri.001G418500.1,Potri.T137400.1,Potri.001G404100.1,Potri.018G085100.2,Potri.018G085100.3,Potri.008G161500.2,Potri.003G082700.1,Potri.003G112600.1,Potri.001G067600.1,Potri.006G011700.1,Potri.010G163000.1,Potri.004G210200.5,Potri.015G046200.1,Potri.002G081000.2,Potri.002G081000.1,Po…	0.0177148
Biological process	aging	GO:0007568	3	0.00045577	3.99621	9	545	133	32185	Potri.019G031400.1,Potri.012G141300.1,Potri.008G089000.1,Potri.001G382100.1,Potri.006G011700.1,Potri.018G103000.1,Potri.002G081000.2,Potri.002G081000.1,Potri.009G037300.4,	0.0181852
Biological process	response to inorganic substance	GO:0010035	4	0.000495158	2.02674	25	2985	133	32185	Potri.019G031400.1,Potri.006G085600.2,Potri.012G141300.1,Potri.004G140600.10,Potri.006G085600.1,Potri.001G016000.2,Potri.001G404100.1,Potri.008G161500.2,Potri.001G015900.1,Potri.003G082700.1,Potri.005G078700.6,Potri.005G078700.5,Potri.001G067600.1,Potri.003G079200.1,Potri.006G011700.1,Potri.014G143300.1,Potri.004G210200.5,Potri.002G081000.2,Potri.002G081000.1,Potri.001G342200.2,Potri.009G087000.2…	0.0151975
Biological process	cellular response to lipid	GO:0071396	6	0.000508053	2.56756	16	1508	133	32185	Potri.012G141300.1,Potri.004G140600.10,Potri.001G404100.1,Potri.018G085100.2,Potri.018G085100.3,Potri.003G112600.1,Potri.010G054600.1,Potri.001G051900.1,Potri.004G210200.5,Potri.015G046200.1,Potri.002G081000.2,Potri.002G081000.1,Potri.001G342200.2,Potri.010G199600.4,Potri.006G099600.1,Potri.009G037300.4,	0.0152035
Biological process	response to fungus	GO:0009620	6	0.000587689	2.89411	13	1087	133	32185	Potri.T097300.1,Potri.001G441700.1,Potri.002G202600.1,Potri.005G078700.6,Potri.005G078700.5,Potri.005G222800.2,Potri.005G222800.1,Potri.010G203400.1,Potri.010G203400.2,Potri.003G079200.1,Potri.010G163000.1,Potri.002G081000.2,Potri.002G081000.1,	0.0171576
Biological process	hormone metabolic process	GO:0042445	5	0.000748086	3.17273	11	839	133	32185	Potri.019G031400.1,Potri.001G242600.2,Potri.019G071200.1,Potri.006G048200.1,Potri.003G079200.1,Potri.001G051900.1,Potri.002G163700.1,Potri.010G245200.1,Potri.004G210200.5,Potri.001G342200.2,Potri.009G033900.1,	0.0203513
Biological process	positive regulation of response to stimulus	GO:0048584	5	0.00144375	2.75775	12	1053	133	32185	Potri.006G085600.2,Potri.004G140600.10,Potri.006G085600.1,Potri.010G203400.1,Potri.010G203400.2,Potri.001G051900.1,Potri.009G073200.1,Potri.002G081000.2,Potri.002G081000.1,Potri.001G342200.2,Potri.006G099600.1,Potri.009G037300.4,	0.0332341
Biological process	negative regulation of response to alcohol	GO:1901420	6	0.00155596	5.98991	5	202	133	32185	Potri.010G054600.1,Potri.002G081000.2,Potri.002G081000.1,Potri.010G199600.4,Potri.009G037300.4,	0.0344903
Biological process	negative regulation of cellular response to alcohol	GO:1905958	7	0.00155596	5.98991	5	202	133	32185	Potri.010G054600.1,Potri.002G081000.2,Potri.002G081000.1,Potri.010G199600.4,Potri.009G037300.4,	0.0344903
Biological process	negative regulation of abscisic acid-activated signaling pathway	GO:0009788	8	0.00155596	5.98991	5	202	133	32185	Potri.010G054600.1,Potri.002G081000.2,Potri.002G081000.1,Potri.010G199600.4,Potri.009G037300.4,	0.0344903
Biological process	cellular response to endogenous stimulus	GO:0071495	4	0.00157106	2.0166	21	2520	133	32185	Potri.006G085600.2,Potri.012G141300.1,Potri.004G140600.10,Potri.006G085600.1,Potri.001G016000.2,Potri.001G404100.1,Potri.018G085100.2,Potri.018G085100.3,Potri.001G015900.1,Potri.003G112600.1,Potri.010G054600.1,Potri.001G051900.1,Potri.004G210200.5,Potri.015G046200.1,Potri.002G081000.2,Potri.002G081000.1,Potri.001G342200.2,Potri.004G168400.1,Potri.010G199600.4,Potri.006G099600.1,Potri.009G037300.4,	0.0329923
Biological process	cellular metabolic process	GO:0044237	3	0.00159149	1.17903	105	21551	133	32185	Potri.003G072300.1,Potri.019G031400.1,Potri.019G020900.4,Potri.006G085600.2,Potri.T097300.1,Potri.001G331500.3,Potri.001G331500.2,Potri.012G034900.1,Potri.001G331500.4,Potri.001G441700.1,Potri.006G124200.1,Potri.009G046200.1,Potri.004G084800.2,Potri.004G084800.1,Potri.004G084800.4,Potri.004G084800.5,Potri.004G140600.10,Potri.007G090400.1,Potri.009G026500.1,Potri.011G063100.1,Potri.008G106300.3,Po…	0.0328451
Biological process	cellular lipid catabolic process	GO:0044242	6	0.00161812	4.82377	6	301	133	32185	Potri.007G090400.1,Potri.011G135600.2,Potri.003G079200.1,Potri.011G064400.1,Potri.001G051900.1,Potri.T102600.1,	0.0328286
Biological process	hormone-mediated signaling pathway	GO:0009755	6	0.00182798	2.14047	18	2035	133	32185	Potri.012G141300.1,Potri.004G140600.10,Potri.001G016000.2,Potri.001G404100.1,Potri.018G085100.2,Potri.018G085100.3,Potri.001G015900.1,Potri.010G054600.1,Potri.001G051900.1,Potri.004G210200.5,Potri.015G046200.1,Potri.002G081000.2,Potri.002G081000.1,Potri.001G342200.2,Potri.004G168400.1,Potri.010G199600.4,Potri.006G099600.1,Potri.009G037300.4,	0.0352917
Biological process	primary metabolic process	GO:0044238	3	0.00184141	1.1975	99	20006	133	32185	Potri.003G072300.1,Potri.019G031400.1,Potri.019G020900.4,Potri.006G085600.2,Potri.T097300.1,Potri.001G331500.3,Potri.001G331500.2,Potri.012G034900.1,Potri.001G331500.4,Potri.001G441700.1,Potri.006G124200.1,Potri.004G084800.2,Potri.004G084800.1,Potri.004G084800.4,Potri.004G084800.5,Potri.004G140600.10,Potri.007G090400.1,Potri.009G026500.1,Potri.011G063100.1,Potri.008G106300.3,Potri.004G105300.1,Po…	0.0349868
Biological process	response to hormone	GO:0009725	5	0.00195875	1.65817	33	4816	133	32185	Potri.006G085600.2,Potri.012G141300.1,Potri.004G140600.10,Potri.006G085600.1,Potri.019G071200.1,Potri.001G016000.2,Potri.010G132200.2,Potri.001G418500.1,Potri.T137400.1,Potri.001G404100.1,Potri.018G085100.2,Potri.018G085100.3,Potri.001G015900.1,Potri.003G112600.1,Potri.010G054600.1,Potri.002G202600.1,Potri.005G078700.6,Potri.005G078700.5,Potri.001G067600.1,Potri.006G011700.1,Potri.001G051900.1,Po…	0.0366347
Biological process	cell surface receptor signaling pathway	GO:0007166	6	0.00213499	2.96559	10	816	133	32185	Potri.009G026500.1,Potri.013G011700.1,Potri.010G001500.6,Potri.010G001500.4,Potri.010G001500.5,Potri.010G001500.2,Potri.010G001500.3,Potri.010G001500.8,Potri.010G203400.1,Potri.010G203400.2,	0.0381429
Biological process	signaling	GO:0023052	2	0.0023619	1.63945	33	4871	133	32185	Potri.012G141300.1,Potri.004G140600.10,Potri.009G026500.1,Potri.001G016000.2,Potri.013G011700.1,Potri.001G404100.1,Potri.018G085100.2,Potri.018G085100.3,Potri.001G015900.1,Potri.T129600.1,Potri.003G082700.1,Potri.010G054600.1,Potri.015G069400.1,Potri.010G001500.6,Potri.010G001500.4,Potri.010G001500.5,Potri.010G001500.2,Potri.010G001500.3,Potri.010G001500.8,Potri.010G203400.1,Potri.010G203400.2,Po…	0.0409739
Biological process	lipid catabolic process	GO:0016042	5	0.00256232	4.39986	6	330	133	32185	Potri.007G090400.1,Potri.011G135600.2,Potri.003G079200.1,Potri.011G064400.1,Potri.001G051900.1,Potri.T102600.1,	0.0438156
Biological process	response to abscisic acid	GO:0009737	6	0.00258142	2.19494	16	1764	133	32185	Potri.012G141300.1,Potri.004G140600.10,Potri.010G132200.2,Potri.T137400.1,Potri.010G054600.1,Potri.001G067600.1,Potri.001G051900.1,Potri.004G210200.5,Potri.002G081000.2,Potri.002G081000.1,Potri.001G342200.2,Potri.009G087000.2,Potri.009G087000.1,Potri.010G199600.4,Potri.006G099600.1,Potri.009G037300.4,	0.0435205
Biological process	signal transduction	GO:0007165	5	0.00314758	1.62718	32	4759	133	32185	Potri.012G141300.1,Potri.004G140600.10,Potri.009G026500.1,Potri.001G016000.2,Potri.013G011700.1,Potri.001G404100.1,Potri.018G085100.2,Potri.018G085100.3,Potri.001G015900.1,Potri.T129600.1,Potri.003G082700.1,Potri.010G054600.1,Potri.015G069400.1,Potri.010G001500.6,Potri.010G001500.4,Potri.010G001500.5,Potri.010G001500.2,Potri.010G001500.3,Potri.010G001500.8,Potri.010G203400.1,Potri.010G203400.2,Po…	0.0502354
Biological process	cellular response to hormone stimulus	GO:0032870	6	0.00345089	1.96995	19	2334	133	32185	Potri.012G141300.1,Potri.004G140600.10,Potri.001G016000.2,Potri.001G404100.1,Potri.018G085100.2,Potri.018G085100.3,Potri.001G015900.1,Potri.003G112600.1,Potri.010G054600.1,Potri.001G051900.1,Potri.004G210200.5,Potri.015G046200.1,Potri.002G081000.2,Potri.002G081000.1,Potri.001G342200.2,Potri.004G168400.1,Potri.010G199600.4,Potri.006G099600.1,Potri.009G037300.4,	0.0536456
Biological process	response to endogenous stimulus	GO:0009719	3	0.00348781	1.60035	33	4990	133	32185	Potri.006G085600.2,Potri.012G141300.1,Potri.004G140600.10,Potri.006G085600.1,Potri.019G071200.1,Potri.001G016000.2,Potri.010G132200.2,Potri.001G418500.1,Potri.T137400.1,Potri.001G404100.1,Potri.018G085100.2,Potri.018G085100.3,Potri.001G015900.1,Potri.003G112600.1,Potri.010G054600.1,Potri.002G202600.1,Potri.005G078700.6,Potri.005G078700.5,Potri.001G067600.1,Potri.006G011700.1,Potri.001G051900.1,Po…	0.0535245
Biological process	response to alcohol	GO:0097305	5	0.0036394	2.11926	16	1827	133	32185	Potri.012G141300.1,Potri.004G140600.10,Potri.010G132200.2,Potri.T137400.1,Potri.010G054600.1,Potri.001G067600.1,Potri.001G051900.1,Potri.004G210200.5,Potri.002G081000.2,Potri.002G081000.1,Potri.001G342200.2,Potri.009G087000.2,Potri.009G087000.1,Potri.010G199600.4,Potri.006G099600.1,Potri.009G037300.4,	0.0544545
Biological process	response to antibiotic	GO:0046677	4	0.0041796	2.54485	11	1046	133	32185	Potri.006G085600.2,Potri.006G085600.1,Potri.001G418500.1,Potri.005G078700.6,Potri.005G078700.5,Potri.001G067600.1,Potri.006G011700.1,Potri.010G163000.1,Potri.009G087000.2,Potri.009G087000.1,Potri.010G090200.1,	0.056852
Biological process	response to ethylene	GO:0009723	6	0.00430929	2.87706	9	757	133	32185	Potri.006G085600.2,Potri.006G085600.1,Potri.001G016000.2,Potri.001G015900.1,Potri.001G067600.1,Potri.010G163000.1,Potri.004G168400.1,Potri.009G087000.2,Potri.009G087000.1,	0.0579575
Biological process	cell communication	GO:0007154	3	0.00452165	1.54585	35	5479	133	32185	Potri.012G141300.1,Potri.004G140600.10,Potri.009G026500.1,Potri.001G016000.2,Potri.013G011700.1,Potri.001G404100.1,Potri.018G085100.2,Potri.018G085100.3,Potri.001G015900.1,Potri.T129600.1,Potri.003G082700.1,Potri.010G054600.1,Potri.005G078700.6,Potri.015G069400.1,Potri.005G078700.5,Potri.010G001500.6,Potri.010G001500.4,Potri.010G001500.5,Potri.010G001500.2,Potri.010G001500.3,Potri.010G001500.8,Po…	0.060138
Biological process	anatomical structure maturation	GO:0071695	4	0.00491971	3.38113	7	501	133	32185	Potri.019G031400.1,Potri.001G242600.2,Potri.008G089000.1,Potri.014G086300.2,Potri.011G072200.1,Potri.009G033900.1,Potri.009G037300.4,	0.0640098
Biological process	defense response to fungus	GO:0050832	7	0.00501108	2.81024	9	775	133	32185	Potri.005G078700.6,Potri.005G078700.5,Potri.005G222800.2,Potri.005G222800.1,Potri.010G203400.1,Potri.010G203400.2,Potri.010G163000.1,Potri.002G081000.2,Potri.002G081000.1,	0.0644974
Biological process	metabolic process	GO:0008152	2	0.00558826	1.13403	110	23473	133	32185	Potri.003G072300.1,Potri.019G031400.1,Potri.019G020900.4,Potri.006G085600.2,Potri.T097300.1,Potri.001G331500.3,Potri.001G331500.2,Potri.012G034900.1,Potri.001G331500.4,Potri.001G441700.1,Potri.006G124200.1,Potri.009G046200.1,Potri.004G084800.2,Potri.004G084800.1,Potri.004G084800.4,Potri.004G084800.5,Potri.004G140600.10,Potri.007G090400.1,Potri.009G026500.1,Potri.011G063100.1,Potri.008G106300.3,Po…	0.0668914
Biological process	cellular response to organic substance	GO:0071310	5	0.00619381	1.76344	22	3019	133	32185	Potri.006G085600.2,Potri.012G141300.1,Potri.004G140600.10,Potri.006G085600.1,Potri.001G016000.2,Potri.001G404100.1,Potri.018G085100.2,Potri.018G085100.3,Potri.001G015900.1,Potri.003G112600.1,Potri.010G054600.1,Potri.001G051900.1,Potri.004G210200.5,Potri.015G046200.1,Potri.009G073200.1,Potri.002G081000.2,Potri.002G081000.1,Potri.001G342200.2,Potri.004G168400.1,Potri.010G199600.4,Potri.006G099600.1…	0.0726862
Biological process	cellular protein modification process	GO:0006464	7	0.00688014	1.49378	36	5832	133	32185	Potri.T097300.1,Potri.012G034900.1,Potri.001G441700.1,Potri.004G084800.2,Potri.004G084800.1,Potri.004G084800.4,Potri.004G084800.5,Potri.009G026500.1,Potri.011G063100.1,Potri.008G106300.3,Potri.008G106300.1,Potri.006G048200.1,Potri.001G418500.1,Potri.013G011700.1,Potri.008G161500.2,Potri.019G036800.1,Potri.015G069400.1,Potri.010G001500.6,Potri.010G001500.4,Potri.010G001500.5,Potri.010G001500.2,Pot…	0.0762549
Biological process	protein modification process	GO:0036211	6	0.00688014	1.49378	36	5832	133	32185	Potri.T097300.1,Potri.012G034900.1,Potri.001G441700.1,Potri.004G084800.2,Potri.004G084800.1,Potri.004G084800.4,Potri.004G084800.5,Potri.009G026500.1,Potri.011G063100.1,Potri.008G106300.3,Potri.008G106300.1,Potri.006G048200.1,Potri.001G418500.1,Potri.013G011700.1,Potri.008G161500.2,Potri.019G036800.1,Potri.015G069400.1,Potri.010G001500.6,Potri.010G001500.4,Potri.010G001500.5,Potri.010G001500.2,Pot…	0.0762549
Biological process	olefinic compound metabolic process	GO:0120254	4	0.007031	4.20126	5	288	133	32185	Potri.019G031400.1,Potri.001G242600.2,Potri.002G163700.1,Potri.010G245200.1,Potri.009G033900.1,	0.0758208
Biological process	lipid metabolic process	GO:0006629	4	0.00720238	1.87753	18	2320	133	32185	Potri.003G072300.1,Potri.007G090400.1,Potri.001G242600.2,Potri.019G071200.1,Potri.016G035200.3,Potri.003G082700.1,Potri.005G078700.6,Potri.005G078700.5,Potri.011G031800.3,Potri.011G135600.2,Potri.011G031800.2,Potri.003G079200.1,Potri.011G064400.1,Potri.001G051900.1,Potri.010G245200.1,Potri.T102600.1,Potri.009G033900.1,Potri.010G090200.1,	0.0762942
Biological process	response to jasmonic acid	GO:0009753	7	0.00748873	2.63672	9	826	133	32185	Potri.001G404100.1,Potri.018G085100.2,Potri.018G085100.3,Potri.001G067600.1,Potri.006G011700.1,Potri.010G163000.1,Potri.015G046200.1,Potri.009G087000.2,Potri.009G087000.1,	0.0779479
Biological process	developmental maturation	GO:0021700	3	0.00774804	3.10247	7	546	133	32185	Potri.019G031400.1,Potri.001G242600.2,Potri.008G089000.1,Potri.014G086300.2,Potri.011G072200.1,Potri.009G033900.1,Potri.009G037300.4,	0.0792684
Biological process	regulation of hormone levels	GO:0010817	4	0.0079598	2.32889	11	1143	133	32185	Potri.019G031400.1,Potri.001G242600.2,Potri.019G071200.1,Potri.006G048200.1,Potri.003G079200.1,Potri.001G051900.1,Potri.002G163700.1,Potri.010G245200.1,Potri.004G210200.5,Potri.001G342200.2,Potri.009G033900.1,	0.0807447
Biological process	response to fatty acid	GO:0070542	6	0.00800927	2.6083	9	835	133	32185	Potri.001G404100.1,Potri.018G085100.2,Potri.018G085100.3,Potri.001G067600.1,Potri.006G011700.1,Potri.010G163000.1,Potri.015G046200.1,Potri.009G087000.2,Potri.009G087000.1,	0.0805639
Biological process	cellular lipid metabolic process	GO:0044255	5	0.0086544	1.93208	16	2004	133	32185	Potri.003G072300.1,Potri.007G090400.1,Potri.001G242600.2,Potri.016G035200.3,Potri.003G082700.1,Potri.005G078700.6,Potri.005G078700.5,Potri.011G031800.3,Potri.011G135600.2,Potri.011G031800.2,Potri.003G079200.1,Potri.011G064400.1,Potri.001G051900.1,Potri.T102600.1,Potri.009G033900.1,Potri.010G090200.1,	0.0750675
Biological process	cellular catabolic process	GO:0044248	4	0.00900821	1.6805	23	3312	133	32185	Potri.001G331500.3,Potri.001G331500.2,Potri.001G331500.4,Potri.007G090400.1,Potri.011G063100.1,Potri.008G106300.3,Potri.004G105300.1,Potri.008G106300.1,Potri.003G143900.1,Potri.005G064000.1,Potri.014G086300.2,Potri.015G069400.1,Potri.005G222800.2,Potri.005G222800.1,Potri.011G135600.2,Potri.004G209600.1,Potri.003G079200.1,Potri.011G064400.1,Potri.018G103000.1,Potri.001G051900.1,Potri.T102600.1,Pot…	0.0759354
Biological process	cellular component disassembly	GO:0022411	5	0.00985822	3.86569	5	313	133	32185	Potri.004G105300.1,Potri.014G071900.1,Potri.005G222800.2,Potri.005G222800.1,Potri.018G103000.1,	0.0808239
Biological process	negative regulation of response to stimulus	GO:0048585	5	0.0100134	2.37015	10	1021	133	32185	Potri.006G085600.2,Potri.006G085600.1,Potri.010G054600.1,Potri.010G163000.1,Potri.004G210200.5,Potri.002G081000.2,Potri.002G081000.1,Potri.001G342200.2,Potri.010G199600.4,Potri.009G037300.4,	0.0815379
Biological process	catabolic process	GO:0009056	3	0.0100919	1.61976	25	3735	133	32185	Potri.001G331500.3,Potri.001G331500.2,Potri.001G331500.4,Potri.007G090400.1,Potri.011G063100.1,Potri.008G106300.3,Potri.004G105300.1,Potri.008G106300.1,Potri.003G143900.1,Potri.010G132200.2,Potri.005G064000.1,Potri.014G086300.2,Potri.015G069400.1,Potri.005G222800.2,Potri.005G222800.1,Potri.011G135600.2,Potri.004G209600.1,Potri.003G079200.1,Potri.006G052800.7,Potri.011G064400.1,Potri.018G103000.1,…	0.0816214
Biological process	obsolete regulation of multi-organism process	GO:0043900	0	0.0101093	3.2999	6	440	133	32185	Potri.010G163000.1,Potri.004G210200.5,Potri.009G073200.1,Potri.002G081000.2,Potri.002G081000.1,Potri.011G072200.1,	0.0812138
Biological process	hormone biosynthetic process	GO:0042446	6	0.0119332	2.85176	7	594	133	32185	Potri.019G031400.1,Potri.001G242600.2,Potri.003G079200.1,Potri.001G051900.1,Potri.002G163700.1,Potri.010G245200.1,Potri.009G033900.1,	0.0921548
Biological process	response to organic substance	GO:0010033	4	0.0120435	1.44115	36	6045	133	32185	Potri.006G085600.2,Potri.012G141300.1,Potri.004G140600.10,Potri.006G085600.1,Potri.019G071200.1,Potri.001G016000.2,Potri.010G132200.2,Potri.001G418500.1,Potri.T137400.1,Potri.001G404100.1,Potri.018G085100.2,Potri.018G085100.3,Potri.001G015900.1,Potri.003G112600.1,Potri.010G054600.1,Potri.002G202600.1,Potri.005G078700.6,Potri.005G078700.5,Potri.001G067600.1,Potri.006G011700.1,Potri.001G051900.1,Po…	0.0924109
Biological process	cellular macromolecule metabolic process	GO:0044260	5	0.0132641	1.23223	70	13747	133	32185	Potri.019G031400.1,Potri.019G020900.4,Potri.006G085600.2,Potri.T097300.1,Potri.001G331500.3,Potri.001G331500.2,Potri.012G034900.1,Potri.001G331500.4,Potri.001G441700.1,Potri.006G124200.1,Potri.004G084800.2,Potri.004G084800.1,Potri.004G084800.4,Potri.004G084800.5,Potri.004G140600.10,Potri.009G026500.1,Potri.011G063100.1,Potri.008G106300.3,Potri.004G105300.1,Potri.008G106300.1,Potri.006G085600.1,Po…	0.0986158
Biological process	leaf development	GO:0048366	6	0.0155896	2.212	10	1094	133	32185	Potri.019G031400.1,Potri.012G141300.1,Potri.006G048200.1,Potri.008G089000.1,Potri.001G382100.1,Potri.006G011700.1,Potri.018G103000.1,Potri.002G081000.2,Potri.002G081000.1,Potri.009G037300.4,	0.113785
Biological process	cellular response to oxygen-containing compound	GO:1901701	5	0.0164535	1.79586	16	2156	133	32185	Potri.012G141300.1,Potri.004G140600.10,Potri.001G404100.1,Potri.018G085100.2,Potri.018G085100.3,Potri.003G112600.1,Potri.010G054600.1,Potri.001G051900.1,Potri.004G210200.5,Potri.015G046200.1,Potri.002G081000.2,Potri.002G081000.1,Potri.001G342200.2,Potri.010G199600.4,Potri.006G099600.1,Potri.009G037300.4,	0.117933
Biological process	ubiquitin-dependent protein catabolic process	GO:0006511	9	0.0166924	2.188	10	1106	133	32185	Potri.001G331500.3,Potri.001G331500.2,Potri.001G331500.4,Potri.011G063100.1,Potri.008G106300.3,Potri.008G106300.1,Potri.015G069400.1,Potri.004G209600.1,Potri.001G331500.1,Potri.006G099600.1,	0.118934
Biological process	organic substance catabolic process	GO:1901575	4	0.0167679	1.61084	22	3305	133	32185	Potri.001G331500.3,Potri.001G331500.2,Potri.001G331500.4,Potri.007G090400.1,Potri.011G063100.1,Potri.008G106300.3,Potri.004G105300.1,Potri.008G106300.1,Potri.003G143900.1,Potri.005G064000.1,Potri.014G086300.2,Potri.015G069400.1,Potri.011G135600.2,Potri.004G209600.1,Potri.003G079200.1,Potri.006G052800.7,Potri.011G064400.1,Potri.018G103000.1,Potri.001G051900.1,Potri.T102600.1,Potri.001G331500.1,Pot…	0.118764
Biological process	modification-dependent protein catabolic process	GO:0019941	8	0.0174593	2.17228	10	1114	133	32185	Potri.001G331500.3,Potri.001G331500.2,Potri.001G331500.4,Potri.011G063100.1,Potri.008G106300.3,Potri.008G106300.1,Potri.015G069400.1,Potri.004G209600.1,Potri.001G331500.1,Potri.006G099600.1,	0.117409
Biological process	positive regulation of signal transduction	GO:0009967	7	0.0187319	2.87516	6	505	133	32185	Potri.004G140600.10,Potri.001G051900.1,Potri.009G073200.1,Potri.001G342200.2,Potri.006G099600.1,Potri.009G037300.4,	0.122525
Biological process	organic substance metabolic process	GO:0071704	3	0.0190658	1.13065	100	21403	133	32185	Potri.003G072300.1,Potri.019G031400.1,Potri.019G020900.4,Potri.006G085600.2,Potri.T097300.1,Potri.001G331500.3,Potri.001G331500.2,Potri.012G034900.1,Potri.001G331500.4,Potri.001G441700.1,Potri.006G124200.1,Potri.009G046200.1,Potri.004G084800.2,Potri.004G084800.1,Potri.004G084800.4,Potri.004G084800.5,Potri.004G140600.10,Potri.007G090400.1,Potri.009G026500.1,Potri.011G063100.1,Potri.008G106300.3,Po…	0.124031
Biological process	phosphate-containing compound metabolic process	GO:0006796	5	0.0197106	1.46969	29	4775	133	32185	Potri.003G072300.1,Potri.T097300.1,Potri.012G034900.1,Potri.001G441700.1,Potri.009G046200.1,Potri.009G026500.1,Potri.013G011700.1,Potri.005G078700.6,Potri.005G078700.5,Potri.010G001500.6,Potri.010G001500.4,Potri.010G001500.5,Potri.010G001500.2,Potri.010G001500.3,Potri.010G001500.8,Potri.010G203400.1,Potri.010G203400.2,Potri.003G143700.2,Potri.003G143700.1,Potri.001G147300.1,Potri.003G143700.3,Pot…	0.126848
Biological process	positive regulation of signaling	GO:0023056	5	0.0202295	2.82481	6	514	133	32185	Potri.004G140600.10,Potri.001G051900.1,Potri.009G073200.1,Potri.001G342200.2,Potri.006G099600.1,Potri.009G037300.4,	0.129491
Biological process	phyllome development	GO:0048827	5	0.0213625	1.94112	12	1496	133	32185	Potri.019G031400.1,Potri.012G141300.1,Potri.006G048200.1,Potri.008G089000.1,Potri.001G382100.1,Potri.006G011700.1,Potri.018G103000.1,Potri.004G210200.5,Potri.015G046200.1,Potri.002G081000.2,Potri.002G081000.1,Potri.009G037300.4,	0.131133
Biological process	modification-dependent macromolecule catabolic process	GO:0043632	7	0.0218056	2.09517	10	1155	133	32185	Potri.001G331500.3,Potri.001G331500.2,Potri.001G331500.4,Potri.011G063100.1,Potri.008G106300.3,Potri.008G106300.1,Potri.015G069400.1,Potri.004G209600.1,Potri.001G331500.1,Potri.006G099600.1,	0.13317
Biological process	lipid modification	GO:0030258	6	0.0219199	3.15094	5	384	133	32185	Potri.003G072300.1,Potri.007G090400.1,Potri.011G135600.2,Potri.003G079200.1,Potri.001G051900.1,	0.133188
Biological process	positive regulation of cell communication	GO:0010647	6	0.0221683	2.76563	6	525	133	32185	Potri.004G140600.10,Potri.001G051900.1,Potri.009G073200.1,Potri.001G342200.2,Potri.006G099600.1,Potri.009G037300.4,	0.134018
Biological process	organic hydroxy compound biosynthetic process	GO:1901617	5	0.0229034	2.74472	6	529	133	32185	Potri.009G046200.1,Potri.001G242600.2,Potri.005G078700.6,Potri.005G078700.5,Potri.010G245200.1,Potri.009G033900.1,	0.137766
Biological process	response to salicylic acid	GO:0009751	6	0.0231696	2.4911	7	680	133	32185	Potri.006G085600.2,Potri.006G085600.1,Potri.001G418500.1,Potri.001G067600.1,Potri.010G163000.1,Potri.009G087000.2,Potri.009G087000.1,	0.13867
Biological process	response to osmotic stress	GO:0006970	4	0.0236991	1.75781	15	2065	133	32185	Potri.006G085600.2,Potri.012G141300.1,Potri.004G140600.10,Potri.005G242700.1,Potri.006G085600.1,Potri.005G242700.5,Potri.T137400.1,Potri.001G067600.1,Potri.001G128200.1,Potri.002G081000.2,Potri.002G081000.1,Potri.009G087000.2,Potri.009G087000.1,Potri.010G090200.1,Potri.006G099600.1,	0.141133
Biological process	phosphorus metabolic process	GO:0006793	4	0.0240916	1.44577	29	4854	133	32185	Potri.003G072300.1,Potri.T097300.1,Potri.012G034900.1,Potri.001G441700.1,Potri.009G046200.1,Potri.009G026500.1,Potri.013G011700.1,Potri.005G078700.6,Potri.005G078700.5,Potri.010G001500.6,Potri.010G001500.4,Potri.010G001500.5,Potri.010G001500.2,Potri.010G001500.3,Potri.010G001500.8,Potri.010G203400.1,Potri.010G203400.2,Potri.003G143700.2,Potri.003G143700.1,Potri.001G147300.1,Potri.003G143700.3,Pot…	0.142761
Biological process	fatty acid metabolic process	GO:0006631	8	0.0243252	2.46572	7	687	133	32185	Potri.007G090400.1,Potri.016G035200.3,Potri.003G082700.1,Potri.011G135600.2,Potri.003G079200.1,Potri.001G051900.1,Potri.010G090200.1,	0.142732
Biological process	response to temperature stimulus	GO:0009266	4	0.0253312	1.83542	13	1714	133	32185	Potri.006G085600.2,Potri.012G141300.1,Potri.005G242700.1,Potri.006G085600.1,Potri.005G242700.5,Potri.002G202600.1,Potri.005G078700.6,Potri.005G078700.5,Potri.001G067600.1,Potri.004G210200.5,Potri.002G081000.2,Potri.002G081000.1,Potri.010G199600.4,	0.144388
Biological process	response to drug	GO:0042493	4	0.0266136	1.82265	13	1726	133	32185	Potri.006G085600.2,Potri.006G085600.1,Potri.001G418500.1,Potri.005G078700.6,Potri.005G078700.5,Potri.001G067600.1,Potri.006G011700.1,Potri.010G163000.1,Potri.001G108100.3,Potri.001G108100.2,Potri.009G087000.2,Potri.009G087000.1,Potri.010G090200.1,	0.150266
Biological process	carboxylic acid catabolic process	GO:0046395	7	0.026777	2.98756	5	405	133	32185	Potri.007G090400.1,Potri.005G064000.1,Potri.011G135600.2,Potri.003G079200.1,Potri.001G051900.1,	0.149776
Biological process	organic acid catabolic process	GO:0016054	5	0.026777	2.98756	5	405	133	32185	Potri.007G090400.1,Potri.005G064000.1,Potri.011G135600.2,Potri.003G079200.1,Potri.001G051900.1,	0.149776
Biological process	response to gibberellin	GO:0009739	6	0.0275225	2.96559	5	408	133	32185	Potri.003G112600.1,Potri.015G046200.1,Potri.009G087000.2,Potri.009G087000.1,Potri.009G037300.4,	0.151121
Biological process	biological regulation	GO:0065007	2	0.0280827	1.18648	73	14889	133	32185	Potri.019G031400.1,Potri.019G020900.4,Potri.006G085600.2,Potri.009G159600.1,Potri.001G331500.3,Potri.001G331500.2,Potri.001G331500.4,Potri.003G134900.1,Potri.006G124200.1,Potri.012G141300.1,Potri.004G140600.10,Potri.009G026500.1,Potri.001G242600.2,Potri.006G085600.1,Potri.019G071200.1,Potri.001G016000.2,Potri.006G048200.1,Potri.013G011700.1,Potri.008G089000.1,Potri.011G098500.1,Potri.T137400.1,Po…	0.153493
Biological process	monocarboxylic acid metabolic process	GO:0032787	7	0.0290649	1.91919	11	1387	133	32185	Potri.007G090400.1,Potri.001G242600.2,Potri.016G035200.3,Potri.003G082700.1,Potri.011G135600.2,Potri.003G079200.1,Potri.001G051900.1,Potri.002G163700.1,Potri.004G210200.5,Potri.009G033900.1,Potri.010G090200.1,	0.153941
Biological process	regulation of immune system process	GO:0002682	4	0.0303101	2.3527	7	720	133	32185	Potri.015G069400.1,Potri.010G203400.1,Potri.010G203400.2,Potri.010G163000.1,Potri.004G210200.5,Potri.002G081000.2,Potri.002G081000.1,	0.159128
Biological process	alcohol metabolic process	GO:0006066	5	0.0319969	2.84697	5	425	133	32185	Potri.009G046200.1,Potri.001G242600.2,Potri.005G078700.6,Potri.005G078700.5,Potri.009G033900.1,	0.165802
Biological process	glycerolipid metabolic process	GO:0046486	6	0.0360054	2.75618	5	439	133	32185	Potri.003G072300.1,Potri.005G078700.6,Potri.005G078700.5,Potri.011G064400.1,Potri.T102600.1,	0.174488
Biological process	regulation of response to biotic stimulus	GO:0002831	5	0.0362069	2.46094	6	590	133	32185	Potri.010G203400.1,Potri.010G203400.2,Potri.010G163000.1,Potri.004G210200.5,Potri.002G081000.2,Potri.002G081000.1,	0.174757
Biological process	cellular protein metabolic process	GO:0044267	6	0.0390281	1.29357	41	7670	133	32185	Potri.T097300.1,Potri.001G331500.3,Potri.001G331500.2,Potri.012G034900.1,Potri.001G331500.4,Potri.001G441700.1,Potri.004G084800.2,Potri.004G084800.1,Potri.004G084800.4,Potri.004G084800.5,Potri.009G026500.1,Potri.011G063100.1,Potri.008G106300.3,Potri.008G106300.1,Potri.006G048200.1,Potri.001G418500.1,Potri.013G011700.1,Potri.008G161500.2,Potri.019G036800.1,Potri.004G121900.1,Potri.015G069400.1,Pot…	0.180373
Biological process	lipid biosynthetic process	GO:0008610	5	0.0400071	1.82198	11	1461	133	32185	Potri.003G072300.1,Potri.001G242600.2,Potri.016G035200.3,Potri.005G078700.6,Potri.005G078700.5,Potri.011G031800.3,Potri.011G031800.2,Potri.003G079200.1,Potri.001G051900.1,Potri.010G245200.1,Potri.009G033900.1,	0.184187
Biological process	organic hydroxy compound metabolic process	GO:1901615	4	0.0468864	2.01032	8	963	133	32185	Potri.009G046200.1,Potri.001G242600.2,Potri.019G071200.1,Potri.005G078700.6,Potri.005G078700.5,Potri.010G245200.1,Potri.004G210200.5,Potri.009G033900.1,	0.205579
Biological process	proteolysis involved in cellular protein catabolic process	GO:0051603	7	0.0470003	1.83606	10	1318	133	32185	Potri.001G331500.3,Potri.001G331500.2,Potri.001G331500.4,Potri.011G063100.1,Potri.008G106300.3,Potri.008G106300.1,Potri.015G069400.1,Potri.004G209600.1,Potri.001G331500.1,Potri.006G099600.1,	0.205326
PtrFBX38-GO-enrichment
Class	GO_Name	GO_ID	GO_Level	P_value	EnrichmentScore	HitsGenesCountsInSelectedSet	HitsGenesCountsInBackground	AllGenesCountsInSelectedSet	AllGenesCountsInBackground	GenesOfSelectedSetInGOterm	corrected p-value(BH method)
Molecular function	alpha-amylase inhibitor activity	GO:0015066	5	4.04121e-14	116.672	7	11	152	27868	Potri.004G000400.1,Potri.001G309900.1,Potri.019G011000.1,Potri.007G111700.1,Potri.019G010900.1,Potri.007G111600.1,Potri.019G006900.1,	1.38614e-11
Molecular function	serine-type endopeptidase inhibitor activity	GO:0004867	7	1.3709e-12	80.2122	7	16	152	27868	Potri.004G000400.1,Potri.001G309900.1,Potri.019G011000.1,Potri.007G111700.1,Potri.019G010900.1,Potri.007G111600.1,Potri.019G006900.1,	2.3511e-10
Molecular function	endopeptidase inhibitor activity	GO:0004866	6	8.85993e-09	26.1917	7	49	152	27868	Potri.004G000400.1,Potri.001G309900.1,Potri.019G011000.1,Potri.007G111700.1,Potri.019G010900.1,Potri.007G111600.1,Potri.019G006900.1,	1.01299e-06
Molecular function	peptidase inhibitor activity	GO:0030414	5	2.03659e-08	23.3344	7	55	152	27868	Potri.004G000400.1,Potri.001G309900.1,Potri.019G011000.1,Potri.007G111700.1,Potri.019G010900.1,Potri.007G111600.1,Potri.019G006900.1,	1.74638e-06
Molecular function	endopeptidase regulator activity	GO:0061135	5	1.01591e-07	18.5999	7	69	152	27868	Potri.004G000400.1,Potri.001G309900.1,Potri.019G011000.1,Potri.007G111700.1,Potri.019G010900.1,Potri.007G111600.1,Potri.019G006900.1,	6.96916e-06
Molecular function	peptidase regulator activity	GO:0061134	4	4.68289e-07	14.9232	7	86	152	27868	Potri.004G000400.1,Potri.001G309900.1,Potri.019G011000.1,Potri.007G111700.1,Potri.019G010900.1,Potri.007G111600.1,Potri.019G006900.1,	2.67705e-05
Molecular function	enzyme inhibitor activity	GO:0004857	4	5.30893e-06	7.1432	9	231	152	27868	Potri.014G067100.1,Potri.004G000400.1,Potri.001G309900.1,Potri.019G011000.1,Potri.002G202600.1,Potri.007G111700.1,Potri.019G010900.1,Potri.007G111600.1,Potri.019G006900.1,	0.000260137
Molecular function	enzyme regulator activity	GO:0030234	3	0.000186737	3.27397	13	728	152	27868	Potri.014G067100.1,Potri.004G000400.1,Potri.001G309900.1,Potri.019G011000.1,Potri.003G052600.1,Potri.012G056000.1,Potri.002G202600.1,Potri.007G111700.1,Potri.012G089500.3,Potri.019G010900.1,Potri.007G111600.1,Potri.019G006900.1,Potri.015G085300.1,	0.00533758
Molecular function	molecular function regulator	GO:0098772	2	0.000286334	3.13199	13	761	152	27868	Potri.014G067100.1,Potri.004G000400.1,Potri.001G309900.1,Potri.019G011000.1,Potri.003G052600.1,Potri.012G056000.1,Potri.002G202600.1,Potri.007G111700.1,Potri.012G089500.3,Potri.019G010900.1,Potri.007G111600.1,Potri.019G006900.1,Potri.015G085300.1,	0.00701518
Molecular function	monooxygenase activity	GO:0004497	4	0.00101791	3.95347	8	371	152	27868	Potri.014G038100.1,Potri.011G117600.1,Potri.011G117700.2,Potri.006G137600.1,Potri.010G049300.1,Potri.009G066300.1,Potri.001G270900.1,Potri.018G134300.2,	0.0166258
Molecular function	transmembrane transporter activity	GO:0022857	3	0.00196189	1.91328	23	2204	152	27868	Potri.004G012700.1,Potri.003G059700.2,Potri.011G062900.1,Potri.003G179800.1,Potri.T104100.1,Potri.004G034100.1,Potri.004G034100.2,Potri.008G187100.2,Potri.001G020600.1,Potri.011G062800.1,Potri.004G063000.1,Potri.012G033600.1,Potri.016G110100.2,Potri.016G110100.1,Potri.016G110100.3,Potri.004G052600.1,Potri.004G207200.1,Potri.004G207200.2,Potri.012G105100.1,Potri.001G307800.1,Potri.010G089800.1,Pot…	0.0280386
Molecular function	inorganic anion transmembrane transporter activity	GO:0015103	6	0.00352164	4.95519	5	185	152	27868	Potri.003G059700.2,Potri.004G063000.1,Potri.004G207200.1,Potri.004G207200.2,Potri.012G105100.1,	0.0447379
Molecular function	hydrolase activity, hydrolyzing O-glycosyl compounds	GO:0004553	5	0.00472453	2.84007	9	581	152	27868	Potri.006G048100.1,Potri.006G068300.1,Potri.003G144000.1,Potri.006G188400.1,Potri.013G006600.1,Potri.006G052800.1,Potri.009G163700.4,Potri.009G163700.1,Potri.009G163700.2,	0.0578755
Molecular function	oxidoreductase activity, acting on paired donors, with incorporation or reduction of molecular oxygen, NAD(P)H as one donor, and incorporation of one atom of oxygen	GO:0016709	5	0.00673777	4.24403	5	216	152	27868	Potri.014G038100.1,Potri.010G049300.1,Potri.009G066300.1,Potri.001G270900.1,Potri.018G134300.2,	0.0722205
Molecular function	inorganic molecular entity transmembrane transporter activity	GO:0015318	4	0.00806236	2.0074	15	1370	152	27868	Potri.003G059700.2,Potri.011G062900.1,Potri.003G179800.1,Potri.001G020600.1,Potri.011G062800.1,Potri.004G063000.1,Potri.016G110100.2,Potri.016G110100.1,Potri.016G110100.3,Potri.004G052600.1,Potri.004G207200.1,Potri.004G207200.2,Potri.012G105100.1,Potri.010G089800.1,Potri.001G182000.1,	0.0727734
Molecular function	anion transmembrane transporter activity	GO:0008509	5	0.00818608	2.60265	9	634	152	27868	Potri.003G059700.2,Potri.004G063000.1,Potri.016G110100.2,Potri.016G110100.1,Potri.016G110100.3,Potri.004G207200.1,Potri.004G207200.2,Potri.012G105100.1,Potri.001G182000.1,	0.0719955
Molecular function	ion transmembrane transporter activity	GO:0015075	4	0.00875042	1.98853	15	1383	152	27868	Potri.003G059700.2,Potri.011G062900.1,Potri.003G179800.1,Potri.001G020600.1,Potri.011G062800.1,Potri.004G063000.1,Potri.016G110100.2,Potri.016G110100.1,Potri.016G110100.3,Potri.004G052600.1,Potri.004G207200.1,Potri.004G207200.2,Potri.012G105100.1,Potri.010G089800.1,Potri.001G182000.1,	0.0714618
Molecular function	hydrolase activity, acting on glycosyl bonds	GO:0016798	4	0.00875888	2.57423	9	641	152	27868	Potri.006G048100.1,Potri.006G068300.1,Potri.003G144000.1,Potri.006G188400.1,Potri.013G006600.1,Potri.006G052800.1,Potri.009G163700.4,Potri.009G163700.1,Potri.009G163700.2,	0.0698673
Molecular function	transporter activity	GO:0005215	2	0.00956064	1.67869	23	2512	152	27868	Potri.004G012700.1,Potri.003G059700.2,Potri.011G062900.1,Potri.003G179800.1,Potri.T104100.1,Potri.004G034100.1,Potri.004G034100.2,Potri.008G187100.2,Potri.001G020600.1,Potri.011G062800.1,Potri.004G063000.1,Potri.012G033600.1,Potri.016G110100.2,Potri.016G110100.1,Potri.016G110100.3,Potri.004G052600.1,Potri.004G207200.1,Potri.004G207200.2,Potri.012G105100.1,Potri.001G307800.1,Potri.010G089800.1,Pot…	0.0728733
Molecular function	oxidoreductase activity, acting on paired donors, with incorporation or reduction of molecular oxygen	GO:0016705	4	0.0113165	2.88403	7	445	152	27868	Potri.014G038100.1,Potri.001G137700.1,Potri.001G016200.1,Potri.010G049300.1,Potri.009G066300.1,Potri.001G270900.1,Potri.018G134300.2,	0.0718809
Molecular function	UDP-glucosyltransferase activity	GO:0035251	7	0.0167028	3.3827	5	271	152	27868	Potri.006G048200.1,Potri.004G070800.1,Potri.002G236400.1,Potri.001G302300.1,Potri.004G069600.1,	0.08303
Molecular function	organic acid transmembrane transporter activity	GO:0005342	4	0.0316621	2.8558	5	321	152	27868	Potri.004G063000.1,Potri.016G110100.2,Potri.016G110100.1,Potri.016G110100.3,Potri.001G182000.1,	0.134075
Molecular function	carboxylic acid transmembrane transporter activity	GO:0046943	5	0.0316621	2.8558	5	321	152	27868	Potri.004G063000.1,Potri.016G110100.2,Potri.016G110100.1,Potri.016G110100.3,Potri.001G182000.1,	0.134075
Molecular function	oxidoreductase activity	GO:0016491	3	0.0343826	1.54263	20	2377	152	27868	Potri.014G038100.1,Potri.001G137700.1,Potri.001G016200.1,Potri.011G117600.1,Potri.010G069100.1,Potri.011G160400.1,Potri.004G034100.1,Potri.004G034100.2,Potri.011G158500.1,Potri.011G117700.2,Potri.010G226700.1,Potri.003G178200.1,Potri.006G137600.1,Potri.010G049300.1,Potri.009G066300.1,Potri.001G270900.1,Potri.011G159300.1,Potri.013G102700.1,Potri.001G381700.1,Potri.018G134300.2,	0.138744
Cellular component	cell periphery	GO:0071944	3	5.31624e-05	1.57549	61	8166	154	32480	Potri.019G023300.1,Potri.014G067100.1,Potri.011G029800.1,Potri.010G085400.1,Potri.014G143200.2,Potri.006G048100.1,Potri.019G020500.1,Potri.008G205000.1,Potri.T130000.1,Potri.019G020200.1,Potri.019G020200.2,Potri.019G022800.1,Potri.011G058900.1,Potri.006G068300.1,Potri.001G168000.1,Potri.009G143300.1,Potri.002G007800.1,Potri.003G059700.2,Potri.016G123300.1,Potri.002G007800.2,Potri.011G062900.1,Pot…	0.00909077
Cellular component	plasma membrane	GO:0005886	4	0.00017737	1.58984	53	7031	154	32480	Potri.019G023300.1,Potri.011G029800.1,Potri.010G085400.1,Potri.006G048100.1,Potri.019G020500.1,Potri.008G205000.1,Potri.T130000.1,Potri.019G020200.1,Potri.019G020200.2,Potri.019G022800.1,Potri.011G058900.1,Potri.006G068300.1,Potri.001G168000.1,Potri.009G143300.1,Potri.002G007800.1,Potri.003G059700.2,Potri.016G123300.1,Potri.002G007800.2,Potri.011G062900.1,Potri.006G103200.1,Potri.002G016500.1,Pot…	0.0151652
Cellular component	mitochondrial inner membrane	GO:0005743	6	0.000215356	4.01732	10	525	154	32480	Potri.004G034100.1,Potri.004G034100.2,Potri.016G110100.2,Potri.016G110100.1,Potri.016G110100.3,Potri.004G207200.1,Potri.004G207200.2,Potri.007G020900.1,Potri.012G105100.1,Potri.001G182000.1,	0.0122753
Cellular component	intrinsic component of plasma membrane	GO:0031226	4	0.000611398	2.89221	13	948	154	32480	Potri.010G085400.1,Potri.006G048100.1,Potri.009G143300.1,Potri.003G059700.2,Potri.012G056000.1,Potri.017G119500.3,Potri.001G020600.1,Potri.004G063000.1,Potri.001G307800.1,Potri.006G003700.1,Potri.009G163700.4,Potri.009G163700.1,Potri.009G163700.2,	0.0261373
Cellular component	mitochondrial membrane	GO:0031966	5	0.000909445	3.33717	10	632	154	32480	Potri.004G034100.1,Potri.004G034100.2,Potri.016G110100.2,Potri.016G110100.1,Potri.016G110100.3,Potri.004G207200.1,Potri.004G207200.2,Potri.007G020900.1,Potri.012G105100.1,Potri.001G182000.1,	0.031103
Cellular component	obsolete plasma membrane part	GO:0044459	0	0.000952948	2.52284	15	1254	154	32480	Potri.010G085400.1,Potri.006G048100.1,Potri.T130000.1,Potri.009G143300.1,Potri.003G059700.2,Potri.012G056000.1,Potri.017G119500.3,Potri.001G020600.1,Potri.004G063000.1,Potri.001G307800.1,Potri.006G003700.1,Potri.009G163700.4,Potri.009G163700.1,Potri.009G163700.2,Potri.T129800.1,	0.027159
Cellular component	intrinsic component of membrane	GO:0031224	3	0.00121108	2.07064	21	2139	154	32480	Potri.010G085400.1,Potri.006G048100.1,Potri.009G143300.1,Potri.003G059700.2,Potri.T130300.1,Potri.012G056000.1,Potri.017G119500.3,Potri.001G020600.1,Potri.004G063000.1,Potri.016G110100.2,Potri.016G110100.1,Potri.016G110100.3,Potri.004G207200.1,Potri.004G207200.2,Potri.012G105100.1,Potri.001G307800.1,Potri.006G003700.1,Potri.009G163700.4,Potri.009G163700.1,Potri.009G163700.2,Potri.001G182000.1,	0.0295849
Cellular component	mitochondrial envelope	GO:0005740	5	0.00146939	3.12921	10	674	154	32480	Potri.004G034100.1,Potri.004G034100.2,Potri.016G110100.2,Potri.016G110100.1,Potri.016G110100.3,Potri.004G207200.1,Potri.004G207200.2,Potri.007G020900.1,Potri.012G105100.1,Potri.001G182000.1,	0.0314082
Cellular component	membrane	GO:0016020	3	0.00147675	1.31829	77	12319	154	32480	Potri.019G023300.1,Potri.011G029800.1,Potri.010G085400.1,Potri.006G048100.1,Potri.019G020500.1,Potri.014G038100.1,Potri.008G205000.1,Potri.T130000.1,Potri.019G020200.1,Potri.019G020200.2,Potri.019G022800.1,Potri.011G058900.1,Potri.006G068300.1,Potri.001G168000.1,Potri.009G143300.1,Potri.002G007800.1,Potri.003G059700.2,Potri.016G123300.1,Potri.002G007800.2,Potri.011G062900.1,Potri.006G103200.1,Pot…	0.0280583
Cellular component	organelle inner membrane	GO:0019866	5	0.00169074	3.07	10	687	154	32480	Potri.004G034100.1,Potri.004G034100.2,Potri.016G110100.2,Potri.016G110100.1,Potri.016G110100.3,Potri.004G207200.1,Potri.004G207200.2,Potri.007G020900.1,Potri.012G105100.1,Potri.001G182000.1,	0.0289116
Cellular component	anchored component of membrane	GO:0031225	4	0.00291682	3.72819	7	396	154	32480	Potri.010G085400.1,Potri.006G048100.1,Potri.009G143300.1,Potri.T130300.1,Potri.009G163700.4,Potri.009G163700.1,Potri.009G163700.2,	0.0356269
Cellular component	anchored component of plasma membrane	GO:0046658	5	0.00427391	3.96694	6	319	154	32480	Potri.010G085400.1,Potri.006G048100.1,Potri.009G143300.1,Potri.009G163700.4,Potri.009G163700.1,Potri.009G163700.2,	0.0487226
Cellular component	obsolete mitochondrial part	GO:0044429	0	0.0253424	2.04766	10	1030	154	32480	Potri.004G034100.1,Potri.004G034100.2,Potri.016G110100.2,Potri.016G110100.1,Potri.016G110100.3,Potri.004G207200.1,Potri.004G207200.2,Potri.007G020900.1,Potri.012G105100.1,Potri.001G182000.1,	0.180565
Cellular component	obsolete nuclear chromosome part	GO:0044454	0	0.0345899	2.49105	6	508	154	32480	Potri.002G004800.1,Potri.005G005000.1,Potri.002G096300.1,Potri.009G032000.7,Potri.010G202400.3,Potri.010G202400.2,	0.211246
Cellular component	nuclear chromosome	GO:0000228	7	0.0480276	2.29665	6	551	154	32480	Potri.002G004800.1,Potri.005G005000.1,Potri.002G096300.1,Potri.009G032000.7,Potri.010G202400.3,Potri.010G202400.2,	0.256647
Biological process	negative regulation of endopeptidase activity	GO:0010951	11	2.51712e-08	22.7571	7	60	165	32185	Potri.004G000400.1,Potri.001G309900.1,Potri.019G011000.1,Potri.007G111700.1,Potri.019G010900.1,Potri.007G111600.1,Potri.019G006900.1,	3.1313e-05
Biological process	negative regulation of peptidase activity	GO:0010466	10	4.94665e-08	20.6882	7	66	165	32185	Potri.004G000400.1,Potri.001G309900.1,Potri.019G011000.1,Potri.007G111700.1,Potri.019G010900.1,Potri.007G111600.1,Potri.019G006900.1,	3.07682e-05
Biological process	regulation of endopeptidase activity	GO:0052548	9	7.14307e-07	14.0765	7	97	165	32185	Potri.004G000400.1,Potri.001G309900.1,Potri.019G011000.1,Potri.007G111700.1,Potri.019G010900.1,Potri.007G111600.1,Potri.019G006900.1,	0.000296199
Biological process	negative regulation of proteolysis	GO:0045861	9	7.65961e-07	13.9329	7	98	165	32185	Potri.004G000400.1,Potri.001G309900.1,Potri.019G011000.1,Potri.007G111700.1,Potri.019G010900.1,Potri.007G111600.1,Potri.019G006900.1,	0.000238214
Biological process	regulation of peptidase activity	GO:0052547	8	1.479e-06	12.6428	7	108	165	32185	Potri.004G000400.1,Potri.001G309900.1,Potri.019G011000.1,Potri.007G111700.1,Potri.019G010900.1,Potri.007G111600.1,Potri.019G006900.1,	0.000367975
Biological process	defense response	GO:0006952	4	2.24736e-06	2.30646	35	2960	165	32185	Potri.019G023300.1,Potri.019G020500.1,Potri.007G067600.1,Potri.T130000.1,Potri.019G020200.1,Potri.019G020200.2,Potri.019G022800.1,Potri.011G058900.1,Potri.002G083800.1,Potri.005G177800.1,Potri.007G089000.12,Potri.014G159100.4,Potri.006G251000.1,Potri.019G020400.1,Potri.011G158500.1,Potri.011G150300.1,Potri.009G011900.1,Potri.012G067600.1,Potri.001G020600.1,Potri.005G177700.1,Potri.006G137600.1,Po…	0.000465953
Biological process	organic hydroxy compound metabolic process	GO:1901615	4	1.01556e-05	3.44344	17	963	165	32185	Potri.011G117600.1,Potri.007G089000.12,Potri.002G007800.1,Potri.010G069100.1,Potri.002G007800.2,Potri.011G150300.1,Potri.011G117700.2,Potri.013G033000.1,Potri.010G226700.1,Potri.011G057100.1,Potri.014G168700.1,Potri.007G089000.1,Potri.010G237900.1,Potri.009G066300.1,Potri.010G237900.2,Potri.001G270900.1,Potri.018G134300.2,	0.0015792
Biological process	negative regulation of hydrolase activity	GO:0051346	6	1.61227e-05	8.80919	7	155	165	32185	Potri.004G000400.1,Potri.001G309900.1,Potri.019G011000.1,Potri.007G111700.1,Potri.019G010900.1,Potri.007G111600.1,Potri.019G006900.1,	0.00222852
Biological process	response to other organism	GO:0051707	5	2.50714e-05	2.06507	35	3306	165	32185	Potri.019G023300.1,Potri.006G048100.1,Potri.019G020500.1,Potri.007G067600.1,Potri.T130000.1,Potri.019G020200.1,Potri.019G020200.2,Potri.019G022800.1,Potri.011G058900.1,Potri.007G089000.12,Potri.014G159100.4,Potri.006G251000.1,Potri.019G020400.1,Potri.006G188400.1,Potri.011G158500.1,Potri.011G150300.1,Potri.009G011900.1,Potri.012G067600.1,Potri.008G187100.2,Potri.001G020600.1,Potri.002G202600.1,Po…	0.00311888
Biological process	response to external biotic stimulus	GO:0043207	4	2.63753e-05	2.06008	35	3314	165	32185	Potri.019G023300.1,Potri.006G048100.1,Potri.019G020500.1,Potri.007G067600.1,Potri.T130000.1,Potri.019G020200.1,Potri.019G020200.2,Potri.019G022800.1,Potri.011G058900.1,Potri.007G089000.12,Potri.014G159100.4,Potri.006G251000.1,Potri.019G020400.1,Potri.006G188400.1,Potri.011G158500.1,Potri.011G150300.1,Potri.009G011900.1,Potri.012G067600.1,Potri.008G187100.2,Potri.001G020600.1,Potri.002G202600.1,Po…	0.00298281
Biological process	response to biotic stimulus	GO:0009607	3	2.84482e-05	2.05265	35	3326	165	32185	Potri.019G023300.1,Potri.006G048100.1,Potri.019G020500.1,Potri.007G067600.1,Potri.T130000.1,Potri.019G020200.1,Potri.019G020200.2,Potri.019G022800.1,Potri.011G058900.1,Potri.007G089000.12,Potri.014G159100.4,Potri.006G251000.1,Potri.019G020400.1,Potri.006G188400.1,Potri.011G158500.1,Potri.011G150300.1,Potri.009G011900.1,Potri.012G067600.1,Potri.008G187100.2,Potri.001G020600.1,Potri.002G202600.1,Po…	0.00294913
Biological process	NAD metabolic process	GO:0019674	3	3.53309e-05	13.5459	5	72	165	32185	Potri.004G034100.1,Potri.004G034100.2,Potri.010G226700.1,Potri.012G089500.3,Potri.015G085300.1,	0.0033809
Biological process	negative regulation of catalytic activity	GO:0043086	5	5.29214e-05	5.35227	9	328	165	32185	Potri.014G067100.1,Potri.004G000400.1,Potri.001G309900.1,Potri.019G011000.1,Potri.002G202600.1,Potri.007G111700.1,Potri.019G010900.1,Potri.007G111600.1,Potri.019G006900.1,	0.00470244
Biological process	regulation of sulfur metabolic process	GO:0042762	6	6.61167e-05	11.8939	5	82	165	32185	Potri.001G016000.2,Potri.001G016000.1,Potri.001G015900.1,Potri.012G089500.3,Potri.015G085300.1,	0.00548328
Biological process	biological process involved in interspecies interaction between organisms	GO:0044419	2	8.37434e-05	1.94727	35	3506	165	32185	Potri.019G023300.1,Potri.006G048100.1,Potri.019G020500.1,Potri.007G067600.1,Potri.T130000.1,Potri.019G020200.1,Potri.019G020200.2,Potri.019G022800.1,Potri.011G058900.1,Potri.007G089000.12,Potri.014G159100.4,Potri.006G251000.1,Potri.019G020400.1,Potri.006G188400.1,Potri.011G158500.1,Potri.011G150300.1,Potri.009G011900.1,Potri.012G067600.1,Potri.008G187100.2,Potri.001G020600.1,Potri.002G202600.1,Po…	0.00651105
Biological process	regulation of proteolysis	GO:0030162	7	9.67409e-05	4.9452	9	355	165	32185	Potri.004G000400.1,Potri.001G309900.1,Potri.019G011000.1,Potri.015G087700.1,Potri.015G087700.2,Potri.007G111700.1,Potri.019G010900.1,Potri.007G111600.1,Potri.019G006900.1,	0.00668587
Biological process	negative regulation of molecular function	GO:0044092	4	0.000331001	4.18985	9	419	165	32185	Potri.014G067100.1,Potri.004G000400.1,Potri.001G309900.1,Potri.019G011000.1,Potri.002G202600.1,Potri.007G111700.1,Potri.019G010900.1,Potri.007G111600.1,Potri.019G006900.1,	0.0171569
Biological process	inorganic ion transmembrane transport	GO:0098660	7	0.000343215	2.7919	15	1048	165	32185	Potri.003G059700.2,Potri.011G062900.1,Potri.003G179800.1,Potri.001G020600.1,Potri.011G062800.1,Potri.016G110100.2,Potri.016G110100.1,Potri.016G110100.3,Potri.004G052600.1,Potri.004G207200.1,Potri.004G207200.2,Potri.012G105100.1,Potri.004G168900.1,Potri.010G089800.1,Potri.001G182000.1,	0.0170784
Biological process	response to external stimulus	GO:0009605	3	0.000347955	1.71897	40	4539	165	32185	Potri.019G023300.1,Potri.006G048100.1,Potri.015G077700.1,Potri.019G020500.1,Potri.007G067600.1,Potri.T130000.1,Potri.019G020200.1,Potri.019G020200.2,Potri.019G022800.1,Potri.011G058900.1,Potri.007G089000.12,Potri.004G012700.1,Potri.003G059700.2,Potri.014G159100.4,Potri.006G251000.1,Potri.019G020400.1,Potri.T104100.1,Potri.006G188400.1,Potri.011G158500.1,Potri.011G150300.1,Potri.009G011900.1,Potri…	0.0166483
Biological process	alcohol metabolic process	GO:0006066	5	0.000366991	4.1307	9	425	165	32185	Potri.007G089000.12,Potri.002G007800.1,Potri.010G069100.1,Potri.002G007800.2,Potri.013G033000.1,Potri.010G226700.1,Potri.007G089000.1,Potri.010G237900.1,Potri.010G237900.2,	0.0163049
Biological process	response to fungus	GO:0009620	6	0.000501795	2.69173	15	1087	165	32185	Potri.011G058900.1,Potri.007G089000.12,Potri.014G159100.4,Potri.011G158500.1,Potri.011G150300.1,Potri.009G011900.1,Potri.002G202600.1,Potri.006G137600.1,Potri.006G210600.1,Potri.002G224000.1,Potri.010G149900.1,Potri.007G089000.1,Potri.005G180200.1,Potri.009G066300.1,Potri.001G270900.1,	0.0215253
Biological process	alcohol biosynthetic process	GO:0046165	6	0.000541884	5.97124	6	196	165	32185	Potri.007G089000.12,Potri.002G007800.1,Potri.002G007800.2,Potri.007G089000.1,Potri.010G237900.1,Potri.010G237900.2,	0.0224701
Biological process	cellular response to iron ion	GO:0071281	7	0.000586871	5.88122	6	199	165	32185	Potri.014G038100.1,Potri.007G067600.1,Potri.001G016000.2,Potri.001G016000.1,Potri.001G015900.1,Potri.003G122700.3,	0.0235506
Biological process	defense response to fungus	GO:0050832	7	0.000689617	3.02029	12	775	165	32185	Potri.011G058900.1,Potri.007G089000.12,Potri.014G159100.4,Potri.011G158500.1,Potri.009G011900.1,Potri.006G137600.1,Potri.006G210600.1,Potri.002G224000.1,Potri.007G089000.1,Potri.005G180200.1,Potri.009G066300.1,Potri.001G270900.1,	0.0268089
Biological process	secondary metabolic process	GO:0019748	3	0.000697386	3.0164	12	776	165	32185	Potri.001G437200.1,Potri.014G143200.2,Potri.014G038100.1,Potri.007G067600.1,Potri.002G007800.1,Potri.002G007800.2,Potri.010G049300.1,Potri.003G162500.1,Potri.003G162500.2,Potri.007G083000.1,Potri.009G066300.1,Potri.001G270900.1,	0.0262894
Biological process	mitochondrial transport	GO:0006839	5	0.000840947	4.6443	7	294	165	32185	Potri.016G110100.2,Potri.016G110100.1,Potri.016G110100.3,Potri.004G207200.1,Potri.004G207200.2,Potri.012G105100.1,Potri.001G182000.1,	0.0290594
Biological process	programmed cell death induced by symbiont	GO:0034050	7	0.000877926	5.44355	6	215	165	32185	Potri.T130000.1,Potri.006G137600.1,Potri.011G057100.1,Potri.007G020900.1,Potri.002G128000.1,Potri.T129800.1,	0.0295173
Biological process	plant-type hypersensitive response	GO:0009626	8	0.000877926	5.44355	6	215	165	32185	Potri.T130000.1,Potri.006G137600.1,Potri.011G057100.1,Potri.007G020900.1,Potri.002G128000.1,Potri.T129800.1,	0.0295173
Biological process	response to stress	GO:0006950	3	0.00108225	1.41544	63	8682	165	32185	Potri.019G023300.1,Potri.019G020500.1,Potri.007G067600.1,Potri.T130000.1,Potri.019G020200.1,Potri.019G020200.2,Potri.019G022800.1,Potri.011G058900.1,Potri.002G083800.1,Potri.016G070800.2,Potri.005G177800.1,Potri.007G089000.12,Potri.004G012700.1,Potri.010G069100.1,Potri.014G159100.4,Potri.006G251000.1,Potri.011G160400.1,Potri.019G020400.1,Potri.015G087700.1,Potri.015G087700.2,Potri.T104100.1,Potri…	0.0328369
Biological process	biological process involved in interaction with symbiont	GO:0051702	4	0.00110953	5.20162	6	225	165	32185	Potri.T130000.1,Potri.006G137600.1,Potri.011G057100.1,Potri.007G020900.1,Potri.002G128000.1,Potri.T129800.1,	0.0328631
Biological process	disaccharide metabolic process	GO:0005984	6	0.00136538	6.1728	5	158	165	32185	Potri.006G068300.1,Potri.003G144000.1,Potri.013G006600.1,Potri.003G112400.2,Potri.003G112400.1,	0.038603
Biological process	response to bacterium	GO:0009617	6	0.00145256	2.19993	18	1596	165	32185	Potri.019G023300.1,Potri.006G048100.1,Potri.019G020500.1,Potri.007G067600.1,Potri.019G020200.1,Potri.019G020200.2,Potri.019G022800.1,Potri.007G089000.12,Potri.006G251000.1,Potri.019G020400.1,Potri.006G188400.1,Potri.011G150300.1,Potri.001G020600.1,Potri.006G137600.1,Potri.011G129800.1,Potri.006G210600.1,Potri.007G020900.1,Potri.007G089000.1,	0.0392823
Biological process	immune response	GO:0006955	3	0.00150937	1.89159	25	2578	165	32185	Potri.007G067600.1,Potri.T130000.1,Potri.011G058900.1,Potri.007G089000.12,Potri.014G159100.4,Potri.006G251000.1,Potri.006G188400.1,Potri.011G158500.1,Potri.011G150300.1,Potri.009G011900.1,Potri.012G067600.1,Potri.001G020600.1,Potri.006G137600.1,Potri.011G129800.1,Potri.006G210600.1,Potri.002G224000.1,Potri.011G057100.1,Potri.007G020900.1,Potri.002G128000.1,Potri.004G168900.1,Potri.007G089000.1,Po…	0.0399502
Biological process	oligosaccharide metabolic process	GO:0009311	5	0.00154151	4.87652	6	240	165	32185	Potri.006G068300.1,Potri.003G144000.1,Potri.013G006600.1,Potri.006G052800.1,Potri.003G112400.2,Potri.003G112400.1,	0.0399508
Biological process	cellular response to metal ion	GO:0071248	6	0.00178221	4.73831	6	247	165	32185	Potri.014G038100.1,Potri.007G067600.1,Potri.001G016000.2,Potri.001G016000.1,Potri.001G015900.1,Potri.003G122700.3,	0.0443413
Biological process	response to oxidative stress	GO:0006979	4	0.00180891	2.36724	15	1236	165	32185	Potri.007G067600.1,Potri.007G089000.12,Potri.004G012700.1,Potri.011G160400.1,Potri.015G087700.1,Potri.015G087700.2,Potri.T104100.1,Potri.011G158500.1,Potri.013G006600.1,Potri.003G178200.1,Potri.006G052800.1,Potri.005G082800.1,Potri.007G089000.1,Potri.011G159300.1,Potri.016G006000.1,	0.0441231
Biological process	defense response to other organism	GO:0098542	6	0.00195035	1.88692	24	2481	165	32185	Potri.007G067600.1,Potri.T130000.1,Potri.011G058900.1,Potri.007G089000.12,Potri.014G159100.4,Potri.006G251000.1,Potri.011G158500.1,Potri.011G150300.1,Potri.009G011900.1,Potri.012G067600.1,Potri.001G020600.1,Potri.006G137600.1,Potri.011G129800.1,Potri.006G210600.1,Potri.002G224000.1,Potri.011G057100.1,Potri.007G020900.1,Potri.002G128000.1,Potri.004G168900.1,Potri.007G089000.1,Potri.005G180200.1,Po…	0.0466584
Biological process	regulation of hydrolase activity	GO:0051336	5	0.00198003	3.56275	8	438	165	32185	Potri.004G000400.1,Potri.001G309900.1,Potri.019G011000.1,Potri.012G056000.1,Potri.007G111700.1,Potri.019G010900.1,Potri.007G111600.1,Potri.019G006900.1,	0.0432132
Biological process	isoprenoid metabolic process	GO:0006720	6	0.00203202	2.99632	10	651	165	32185	Potri.002G007800.1,Potri.002G007800.2,Potri.013G033000.1,Potri.003G122700.3,Potri.010G237900.1,Potri.009G066300.1,Potri.010G237900.2,Potri.001G270900.1,Potri.009G139600.1,Potri.018G134300.2,	0.0435834
Biological process	regulation of catalytic activity	GO:0050790	4	0.0022828	2.39758	14	1139	165	32185	Potri.014G067100.1,Potri.004G000400.1,Potri.001G309900.1,Potri.019G011000.1,Potri.015G087700.1,Potri.015G087700.2,Potri.012G056000.1,Potri.002G202600.1,Potri.007G111700.1,Potri.012G089500.3,Potri.019G010900.1,Potri.007G111600.1,Potri.019G006900.1,Potri.015G085300.1,	0.0473301
Biological process	anion transmembrane transport	GO:0098656	7	0.00272138	2.877	10	678	165	32185	Potri.003G059700.2,Potri.004G063000.1,Potri.005G082800.1,Potri.016G110100.2,Potri.016G110100.1,Potri.016G110100.3,Potri.004G207200.1,Potri.004G207200.2,Potri.012G105100.1,Potri.001G182000.1,	0.0528969
Biological process	response to iron ion	GO:0010039	6	0.00288015	4.30281	6	272	165	32185	Potri.014G038100.1,Potri.007G067600.1,Potri.001G016000.2,Potri.001G016000.1,Potri.001G015900.1,Potri.003G122700.3,	0.0551215
Biological process	immune system process	GO:0002376	2	0.00322272	1.78758	25	2728	165	32185	Potri.007G067600.1,Potri.T130000.1,Potri.011G058900.1,Potri.007G089000.12,Potri.014G159100.4,Potri.006G251000.1,Potri.006G188400.1,Potri.011G158500.1,Potri.011G150300.1,Potri.009G011900.1,Potri.012G067600.1,Potri.001G020600.1,Potri.006G137600.1,Potri.011G129800.1,Potri.006G210600.1,Potri.002G224000.1,Potri.011G057100.1,Potri.007G020900.1,Potri.002G128000.1,Potri.004G168900.1,Potri.007G089000.1,Po…	0.0607434
Biological process	response to drug	GO:0042493	4	0.00337425	2.03424	18	1726	165	32185	Potri.007G067600.1,Potri.007G089000.12,Potri.004G012700.1,Potri.003G059700.2,Potri.015G087700.1,Potri.015G087700.2,Potri.T104100.1,Potri.011G150300.1,Potri.013G006600.1,Potri.008G187100.2,Potri.004G063000.1,Potri.009G032000.7,Potri.016G069500.1,Potri.007G020900.1,Potri.003G162500.1,Potri.003G162500.2,Potri.007G089000.1,Potri.001G182000.1,	0.0617289
Biological process	cellular response to inorganic substance	GO:0071241	5	0.00368211	4.09218	6	286	165	32185	Potri.014G038100.1,Potri.007G067600.1,Potri.001G016000.2,Potri.001G016000.1,Potri.001G015900.1,Potri.003G122700.3,	0.0636187
Biological process	sulfur compound metabolic process	GO:0006790	4	0.00396298	2.57274	11	834	165	32185	Potri.001G437200.1,Potri.001G016000.2,Potri.001G016000.1,Potri.001G015900.1,Potri.005G082800.1,Potri.012G089500.3,Potri.003G162500.1,Potri.003G162500.2,Potri.010G237900.1,Potri.010G237900.2,Potri.015G085300.1,	0.0657326
Biological process	obsolete coenzyme metabolic process	GO:0006732	0	0.00399668	2.72431	10	716	165	32185	Potri.009G024100.1,Potri.005G053000.1,Potri.005G053000.4,Potri.004G034100.1,Potri.004G034100.2,Potri.010G226700.1,Potri.012G089500.3,Potri.010G237900.1,Potri.010G237900.2,Potri.015G085300.1,	0.0654194
Biological process	isoprenoid biosynthetic process	GO:0008299	7	0.00416142	3.15249	8	495	165	32185	Potri.002G007800.1,Potri.002G007800.2,Potri.003G122700.3,Potri.010G237900.1,Potri.009G066300.1,Potri.010G237900.2,Potri.001G270900.1,Potri.009G139600.1,	0.0672312
Biological process	cellular respiration	GO:0045333	6	0.00429378	4.73448	5	206	165	32185	Potri.004G034100.1,Potri.004G034100.2,Potri.010G226700.1,Potri.012G089500.3,Potri.015G085300.1,	0.0676134
Biological process	response to reactive oxygen species	GO:0000302	5	0.00442929	2.87323	9	611	165	32185	Potri.007G067600.1,Potri.007G089000.12,Potri.004G012700.1,Potri.015G087700.1,Potri.015G087700.2,Potri.T104100.1,Potri.013G006600.1,Potri.003G178200.1,Potri.007G089000.1,	0.0680252
Biological process	inorganic anion transport	GO:0015698	7	0.00523744	4.51529	5	216	165	32185	Potri.003G059700.2,Potri.004G063000.1,Potri.004G207200.1,Potri.004G207200.2,Potri.012G105100.1,	0.0748893
Biological process	ion transmembrane transport	GO:0034220	6	0.00537702	1.99161	17	1665	165	32185	Potri.003G059700.2,Potri.011G062900.1,Potri.003G179800.1,Potri.001G020600.1,Potri.011G062800.1,Potri.004G063000.1,Potri.005G082800.1,Potri.016G110100.2,Potri.016G110100.1,Potri.016G110100.3,Potri.004G052600.1,Potri.004G207200.1,Potri.004G207200.2,Potri.012G105100.1,Potri.004G168900.1,Potri.010G089800.1,Potri.001G182000.1,	0.0760115
Biological process	response to stimulus	GO:0050896	2	0.00566959	1.21606	94	15078	165	32185	Potri.001G437200.1,Potri.019G023300.1,Potri.011G029800.1,Potri.006G048100.1,Potri.015G077700.1,Potri.019G020500.1,Potri.014G038100.1,Potri.007G067600.1,Potri.T130000.1,Potri.001G137700.1,Potri.019G020200.1,Potri.019G020200.2,Potri.019G022800.1,Potri.011G058900.1,Potri.002G083800.1,Potri.001G168000.1,Potri.016G070800.2,Potri.011G117600.1,Potri.005G177800.1,Potri.007G089000.12,Potri.004G012700.1,Po…	0.0792468
Biological process	regulation of molecular function	GO:0065009	3	0.00609235	2.07659	15	1409	165	32185	Potri.014G067100.1,Potri.004G000400.1,Potri.001G309900.1,Potri.019G011000.1,Potri.015G087700.1,Potri.015G087700.2,Potri.003G052600.1,Potri.012G056000.1,Potri.002G202600.1,Potri.007G111700.1,Potri.012G089500.3,Potri.019G010900.1,Potri.007G111600.1,Potri.019G006900.1,Potri.015G085300.1,	0.0832845
Biological process	steroid metabolic process	GO:0008202	5	0.00649729	3.63467	6	322	165	32185	Potri.011G117600.1,Potri.011G117700.2,Potri.014G168700.1,Potri.010G237900.1,Potri.010G237900.2,Potri.018G134300.2,	0.0859854
Biological process	transmembrane transport	GO:0055085	5	0.00693165	1.73086	23	2592	165	32185	Potri.004G012700.1,Potri.003G059700.2,Potri.011G062900.1,Potri.003G179800.1,Potri.T104100.1,Potri.008G187100.2,Potri.001G020600.1,Potri.011G062800.1,Potri.004G063000.1,Potri.012G033600.1,Potri.005G082800.1,Potri.016G110100.2,Potri.016G110100.1,Potri.016G110100.3,Potri.004G052600.1,Potri.004G207200.1,Potri.004G207200.2,Potri.012G105100.1,Potri.004G168900.1,Potri.001G307800.1,Potri.010G089800.1,Pot…	0.0898226
Biological process	negative regulation of cellular protein metabolic process	GO:0032269	8	0.00707338	2.87912	8	542	165	32185	Potri.004G000400.1,Potri.001G137700.1,Potri.001G309900.1,Potri.019G011000.1,Potri.007G111700.1,Potri.019G010900.1,Potri.007G111600.1,Potri.019G006900.1,	0.0907142
Biological process	inorganic cation transmembrane transport	GO:0098662	8	0.00713165	2.37353	11	904	165	32185	Potri.011G062900.1,Potri.003G179800.1,Potri.001G020600.1,Potri.011G062800.1,Potri.016G110100.2,Potri.016G110100.1,Potri.016G110100.3,Potri.004G052600.1,Potri.004G168900.1,Potri.010G089800.1,Potri.001G182000.1,	0.0905283
Biological process	nicotinamide nucleotide metabolic process	GO:0046496	10	0.00808513	4.06376	5	240	165	32185	Potri.004G034100.1,Potri.004G034100.2,Potri.010G226700.1,Potri.012G089500.3,Potri.015G085300.1,	0.0986069
Biological process	immune effector process	GO:0002252	3	0.00826528	3.4524	6	339	165	32185	Potri.007G067600.1,Potri.007G089000.12,Potri.006G188400.1,Potri.002G128000.1,Potri.004G168900.1,Potri.007G089000.1,	0.0998253
Biological process	negative regulation of protein metabolic process	GO:0051248	7	0.00869788	2.77666	8	562	165	32185	Potri.004G000400.1,Potri.001G137700.1,Potri.001G309900.1,Potri.019G011000.1,Potri.007G111700.1,Potri.019G010900.1,Potri.007G111600.1,Potri.019G006900.1,	0.101123
Biological process	ethylene-activated signaling pathway	GO:0009873	8	0.0088453	3.40222	6	344	165	32185	Potri.007G067600.1,Potri.001G016000.2,Potri.001G016000.1,Potri.001G015900.1,Potri.003G122700.3,Potri.009G032000.7,	0.10095
Biological process	pyridine nucleotide metabolic process	GO:0019362	9	0.00908518	3.9486	5	247	165	32185	Potri.004G034100.1,Potri.004G034100.2,Potri.010G226700.1,Potri.012G089500.3,Potri.015G085300.1,	0.102745
Biological process	multi-organism process	GO:0051704	2	0.00993205	1.5202	32	4106	165	32185	Potri.019G023300.1,Potri.006G048100.1,Potri.015G077700.1,Potri.019G020500.1,Potri.007G067600.1,Potri.019G020200.1,Potri.019G020200.2,Potri.019G022800.1,Potri.011G058900.1,Potri.007G089000.12,Potri.006G251000.1,Potri.019G020400.1,Potri.006G188400.1,Potri.011G158500.1,Potri.003G052600.1,Potri.011G150300.1,Potri.009G011900.1,Potri.008G187100.2,Potri.001G020600.1,Potri.002G202600.1,Potri.006G137600.1…	0.110317
Biological process	response to hydrogen peroxide	GO:0042542	6	0.0108242	3.78024	5	258	165	32185	Potri.007G089000.12,Potri.015G087700.1,Potri.015G087700.2,Potri.013G006600.1,Potri.007G089000.1,	0.107723
Biological process	anion transport	GO:0006820	6	0.0141701	2.25243	10	866	165	32185	Potri.003G059700.2,Potri.004G063000.1,Potri.005G082800.1,Potri.016G110100.2,Potri.016G110100.1,Potri.016G110100.3,Potri.004G207200.1,Potri.004G207200.2,Potri.012G105100.1,Potri.001G182000.1,	0.126818
Biological process	secondary metabolite biosynthetic process	GO:0044550	4	0.0143784	2.75287	7	496	165	32185	Potri.014G143200.2,Potri.014G038100.1,Potri.007G067600.1,Potri.010G049300.1,Potri.007G083000.1,Potri.009G066300.1,Potri.001G270900.1,	0.127762
Biological process	obsolete cofactor metabolic process	GO:0051186	0	0.0146915	2.05507	12	1139	165	32185	Potri.001G437200.1,Potri.009G024100.1,Potri.005G053000.1,Potri.005G053000.4,Potri.004G034100.1,Potri.004G034100.2,Potri.010G226700.1,Potri.005G082800.1,Potri.012G089500.3,Potri.010G237900.1,Potri.010G237900.2,Potri.015G085300.1,	0.127806
Biological process	pyridine-containing compound metabolic process	GO:0072524	5	0.0147508	3.49571	5	279	165	32185	Potri.004G034100.1,Potri.004G034100.2,Potri.010G226700.1,Potri.012G089500.3,Potri.015G085300.1,	0.12743
Biological process	carbohydrate catabolic process	GO:0016052	5	0.0159748	2.98562	6	392	165	32185	Potri.006G068300.1,Potri.003G144000.1,Potri.013G006600.1,Potri.010G226700.1,Potri.006G052800.1,Potri.017G129300.6,	0.129043
Biological process	obsolete oxidoreduction coenzyme metabolic process	GO:0006733	0	0.0162469	3.41015	5	286	165	32185	Potri.004G034100.1,Potri.004G034100.2,Potri.010G226700.1,Potri.012G089500.3,Potri.015G085300.1,	0.130394
Biological process	cellular response to ethylene stimulus	GO:0071369	7	0.0163383	2.97047	6	394	165	32185	Potri.007G067600.1,Potri.001G016000.2,Potri.001G016000.1,Potri.001G015900.1,Potri.003G122700.3,Potri.009G032000.7,	0.129458
Biological process	response to ethylene	GO:0009723	6	0.0164888	2.31908	9	757	165	32185	Potri.007G067600.1,Potri.001G016000.2,Potri.001G016000.1,Potri.001G015900.1,Potri.003G122700.3,Potri.009G032000.7,Potri.010G149900.1,Potri.003G162500.1,Potri.003G162500.2,	0.129823
Biological process	proton transmembrane transport	GO:1902600	9	0.0166922	3.38647	5	288	165	32185	Potri.003G179800.1,Potri.016G110100.2,Potri.016G110100.1,Potri.016G110100.3,Potri.010G089800.1,	0.130598
Biological process	response to inorganic substance	GO:0010035	4	0.0181166	1.56833	24	2985	165	32185	Potri.014G038100.1,Potri.007G067600.1,Potri.007G089000.12,Potri.004G012700.1,Potri.001G016000.2,Potri.001G016000.1,Potri.006G125500.1,Potri.015G087700.1,Potri.015G087700.2,Potri.T104100.1,Potri.001G015900.1,Potri.013G006600.1,Potri.001G020600.1,Potri.003G178200.1,Potri.003G122700.3,Potri.009G032000.7,Potri.016G069500.1,Potri.014G161300.2,Potri.002G128000.1,Potri.010G089800.1,Potri.003G162500.1,Po…	0.139118
Biological process	cation transmembrane transport	GO:0098655	7	0.019112	2.05524	11	1044	165	32185	Potri.011G062900.1,Potri.003G179800.1,Potri.001G020600.1,Potri.011G062800.1,Potri.016G110100.2,Potri.016G110100.1,Potri.016G110100.3,Potri.004G052600.1,Potri.004G168900.1,Potri.010G089800.1,Potri.001G182000.1,	0.145861
Biological process	carbohydrate metabolic process	GO:0005975	4	0.0192727	1.85898	14	1469	165	32185	Potri.006G068300.1,Potri.007G089000.12,Potri.005G053000.1,Potri.005G053000.4,Potri.006G022000.1,Potri.003G144000.1,Potri.013G006600.1,Potri.010G226700.1,Potri.006G052800.1,Potri.T104000.1,Potri.007G089000.1,Potri.003G112400.2,Potri.017G129300.6,Potri.003G112400.1,	0.146191
Biological process	response to antibiotic	GO:0046677	4	0.0193526	2.05131	11	1046	165	32185	Potri.007G067600.1,Potri.007G089000.12,Potri.015G087700.1,Potri.015G087700.2,Potri.011G150300.1,Potri.013G006600.1,Potri.009G032000.7,Potri.007G020900.1,Potri.003G162500.1,Potri.003G162500.2,Potri.007G089000.1,	0.145907
Biological process	response to abscisic acid	GO:0009737	6	0.0193774	1.76926	16	1764	165	32185	Potri.011G029800.1,Potri.004G012700.1,Potri.015G087700.1,Potri.015G087700.2,Potri.T104100.1,Potri.015G013600.1,Potri.011G030100.1,Potri.009G032000.7,Potri.T104000.1,Potri.010G149900.1,Potri.010G089800.1,Potri.003G162500.1,Potri.003G162500.2,Potri.005G180200.1,Potri.010G202400.3,Potri.010G202400.2,	0.145214
Biological process	organic hydroxy compound biosynthetic process	GO:1901617	5	0.0197151	2.58114	7	529	165	32185	Potri.007G089000.12,Potri.002G007800.1,Potri.002G007800.2,Potri.007G089000.1,Potri.010G237900.1,Potri.010G237900.2,Potri.018G134300.2,	0.145986
Biological process	phosphorelay signal transduction system	GO:0000160	7	0.0205061	2.82015	6	415	165	32185	Potri.007G067600.1,Potri.001G016000.2,Potri.001G016000.1,Potri.001G015900.1,Potri.003G122700.3,Potri.009G032000.7,	0.149179
Biological process	response to salt stress	GO:0009651	5	0.0218677	1.74356	16	1790	165	32185	Potri.004G012700.1,Potri.015G087700.1,Potri.015G087700.2,Potri.T104100.1,Potri.007G053400.1,Potri.009G032000.7,Potri.011G057100.1,Potri.004G207200.1,Potri.004G207200.2,Potri.007G020900.1,Potri.010G149900.1,Potri.012G105100.1,Potri.010G089800.1,Potri.003G162500.1,Potri.003G162500.2,Potri.005G180200.1,	0.156342
Biological process	energy derivation by oxidation of organic compounds	GO:0015980	5	0.0221339	3.14614	5	310	165	32185	Potri.004G034100.1,Potri.004G034100.2,Potri.010G226700.1,Potri.012G089500.3,Potri.015G085300.1,	0.15734
Biological process	response to salicylic acid	GO:0009751	6	0.0244632	2.29483	8	680	165	32185	Potri.007G067600.1,Potri.015G087700.1,Potri.015G087700.2,Potri.011G150300.1,Potri.009G032000.7,Potri.007G020900.1,Potri.003G162500.1,Potri.003G162500.2,	0.170012
Biological process	carboxylic acid transmembrane transport	GO:1905039	8	0.0255369	3.02889	5	322	165	32185	Potri.004G063000.1,Potri.016G110100.2,Potri.016G110100.1,Potri.016G110100.3,Potri.001G182000.1,	0.172651
Biological process	organic acid transmembrane transport	GO:1903825	7	0.0255369	3.02889	5	322	165	32185	Potri.004G063000.1,Potri.016G110100.2,Potri.016G110100.1,Potri.016G110100.3,Potri.001G182000.1,	0.172651
Biological process	terpenoid metabolic process	GO:0006721	7	0.0256522	2.44262	7	559	165	32185	Potri.002G007800.1,Potri.002G007800.2,Potri.013G033000.1,Potri.003G122700.3,Potri.009G066300.1,Potri.001G270900.1,Potri.018G134300.2,	0.171566
Biological process	response to alcohol	GO:0097305	5	0.0258239	1.70825	16	1827	165	32185	Potri.011G029800.1,Potri.004G012700.1,Potri.015G087700.1,Potri.015G087700.2,Potri.T104100.1,Potri.015G013600.1,Potri.011G030100.1,Potri.009G032000.7,Potri.T104000.1,Potri.010G149900.1,Potri.010G089800.1,Potri.003G162500.1,Potri.003G162500.2,Potri.005G180200.1,Potri.010G202400.3,Potri.010G202400.2,	0.171791
Biological process	embryo sac development	GO:0009553	6	0.0258413	2.67206	6	438	165	32185	Potri.015G077700.1,Potri.016G070800.2,Potri.011G160400.1,Potri.015G087700.1,Potri.015G087700.2,Potri.011G159300.1,	0.170993
Biological process	obsolete oxidation-reduction process	GO:0055114	0	0.0267756	1.54698	22	2774	165	32185	Potri.014G038100.1,Potri.001G016200.1,Potri.011G117600.1,Potri.010G069100.1,Potri.011G160400.1,Potri.004G034100.1,Potri.004G034100.2,Potri.011G158500.1,Potri.011G117700.2,Potri.010G226700.1,Potri.003G178200.1,Potri.006G137600.1,Potri.012G089500.3,Potri.014G168700.1,Potri.010G049300.1,Potri.009G066300.1,Potri.001G270900.1,Potri.011G159300.1,Potri.015G085300.1,Potri.013G102700.1,Potri.001G381700.1,…	0.169943
Biological process	cellular lipid metabolic process	GO:0044255	5	0.0286023	1.65471	17	2004	165	32185	Potri.007G089000.12,Potri.002G007800.1,Potri.002G007800.2,Potri.017G119500.3,Potri.013G033000.1,Potri.003G122700.3,Potri.015G121000.1,Potri.014G168700.1,Potri.002G128000.1,Potri.008G170300.5,Potri.007G089000.1,Potri.010G237900.1,Potri.009G066300.1,Potri.010G237900.2,Potri.001G270900.1,Potri.009G139600.1,Potri.018G134300.2,	0.177906
Biological process	lipid metabolic process	GO:0006629	4	0.0290906	1.59748	19	2320	165	32185	Potri.011G117600.1,Potri.007G089000.12,Potri.002G007800.1,Potri.002G007800.2,Potri.017G119500.3,Potri.011G117700.2,Potri.013G033000.1,Potri.003G122700.3,Potri.015G121000.1,Potri.014G168700.1,Potri.002G128000.1,Potri.008G170300.5,Potri.007G089000.1,Potri.010G237900.1,Potri.009G066300.1,Potri.010G237900.2,Potri.001G270900.1,Potri.009G139600.1,Potri.018G134300.2,	0.180043
Biological process	response to endogenous stimulus	GO:0009719	3	0.0309377	1.36816	35	4990	165	32185	Potri.011G029800.1,Potri.007G067600.1,Potri.001G137700.1,Potri.011G117600.1,Potri.007G089000.12,Potri.004G012700.1,Potri.001G016000.2,Potri.001G016000.1,Potri.011G062900.1,Potri.015G087700.1,Potri.015G087700.2,Potri.T104100.1,Potri.001G015900.1,Potri.011G150300.1,Potri.011G117700.2,Potri.015G013600.1,Potri.011G030100.1,Potri.011G062800.1,Potri.002G202600.1,Potri.003G122700.3,Potri.009G032000.7,Po…	0.183269
Biological process	carbohydrate biosynthetic process	GO:0016051	5	0.0313845	2.18555	8	714	165	32185	Potri.007G089000.12,Potri.005G053000.1,Potri.005G053000.4,Potri.006G022000.1,Potri.T104000.1,Potri.007G089000.1,Potri.003G112400.2,Potri.003G112400.1,	0.185034
Biological process	ion transport	GO:0006811	5	0.0314113	1.63593	17	2027	165	32185	Potri.003G059700.2,Potri.011G062900.1,Potri.003G179800.1,Potri.001G020600.1,Potri.011G062800.1,Potri.004G063000.1,Potri.005G082800.1,Potri.016G110100.2,Potri.016G110100.1,Potri.016G110100.3,Potri.004G052600.1,Potri.004G207200.1,Potri.004G207200.2,Potri.012G105100.1,Potri.004G168900.1,Potri.010G089800.1,Potri.001G182000.1,	0.183454
Biological process	response to osmotic stress	GO:0006970	4	0.0364961	1.60583	17	2065	165	32185	Potri.004G012700.1,Potri.015G087700.1,Potri.015G087700.2,Potri.T104100.1,Potri.007G053400.1,Potri.009G032000.7,Potri.011G057100.1,Potri.004G207200.1,Potri.004G207200.2,Potri.007G020900.1,Potri.010G149900.1,Potri.012G105100.1,Potri.010G089800.1,Potri.003G162500.1,Potri.003G162500.2,Potri.005G180200.1,Potri.001G182000.1,	0.211168
Biological process	carboxylic acid transport	GO:0046942	8	0.0376892	2.72431	5	358	165	32185	Potri.004G063000.1,Potri.016G110100.2,Potri.016G110100.1,Potri.016G110100.3,Potri.001G182000.1,	0.212151
Biological process	programmed cell death	GO:0012501	4	0.0380122	2.10308	8	742	165	32185	Potri.T130000.1,Potri.006G251000.1,Potri.001G020600.1,Potri.006G137600.1,Potri.011G057100.1,Potri.007G020900.1,Potri.002G128000.1,Potri.T129800.1,	0.213005
Biological process	lipid biosynthetic process	GO:0008610	5	0.0381489	1.73565	13	1461	165	32185	Potri.007G089000.12,Potri.002G007800.1,Potri.002G007800.2,Potri.013G033000.1,Potri.003G122700.3,Potri.002G128000.1,Potri.007G089000.1,Potri.010G237900.1,Potri.009G066300.1,Potri.010G237900.2,Potri.001G270900.1,Potri.009G139600.1,Potri.018G134300.2,	0.211863
Biological process	organic acid transport	GO:0015849	6	0.0396145	2.68679	5	363	165	32185	Potri.004G063000.1,Potri.016G110100.2,Potri.016G110100.1,Potri.016G110100.3,Potri.001G182000.1,	0.215198
Biological process	response to oxygen-containing compound	GO:1901700	4	0.0431915	1.34008	34	4949	165	32185	Potri.011G029800.1,Potri.007G067600.1,Potri.001G137700.1,Potri.011G117600.1,Potri.007G089000.12,Potri.004G012700.1,Potri.011G062900.1,Potri.015G087700.1,Potri.015G087700.2,Potri.T104100.1,Potri.011G150300.1,Potri.013G006600.1,Potri.011G117700.2,Potri.015G013600.1,Potri.001G020600.1,Potri.011G030100.1,Potri.011G062800.1,Potri.002G202600.1,Potri.003G178200.1,Potri.003G122700.3,Potri.001G278400.1,Po…	0.222947
Biological process	regulation of small molecule metabolic process	GO:0062012	5	0.0466036	2.56659	5	380	165	32185	Potri.002G007800.1,Potri.002G007800.2,Potri.011G057100.1,Potri.010G237900.1,Potri.010G237900.2,	0.225583
PtrFBX168-GO-enrichment
Class	GO_Name	GO_ID	GO_Level	P_value	EnrichmentScore	HitsGenesCountsInSelectedSet	HitsGenesCountsInBackground	AllGenesCountsInSelectedSet	AllGenesCountsInBackground	GenesOfSelectedSetInGOterm	corrected p-value(BH method)
Molecular function	ubiquitin-like protein ligase activity	GO:0061659	5	0.000106317	3.96703	11	729	106	27868	Potri.010G231100.2,Potri.005G127900.2,Potri.005G127900.1,Potri.005G127900.3,Potri.016G059700.2,Potri.002G131300.1,Potri.014G086600.1,Potri.001G026200.1,Potri.009G015000.4,Potri.009G015000.6,Potri.005G244500.1,	0.0256225
Molecular function	catalytic activity, acting on a protein	GO:0140096	3	0.000394588	1.74308	35	5279	106	27868	Potri.T137100.1,Potri.010G231100.2,Potri.014G156400.1,Potri.001G278600.1,Potri.005G127900.2,Potri.005G127900.1,Potri.015G018800.1,Potri.004G025600.1,Potri.005G127900.3,Potri.010G059900.1,Potri.005G062500.1,Potri.008G132300.1,Potri.016G059700.2,Potri.005G257500.2,Potri.013G046700.1,Potri.001G149100.1,Potri.002G162500.2,Potri.002G131300.1,Potri.001G411400.1,Potri.005G232900.4,Potri.006G126000.1,Pot…	0.0190191
Molecular function	ubiquitin protein ligase activity	GO:0061630	6	0.00160102	3.32325	9	712	106	27868	Potri.010G231100.2,Potri.005G127900.2,Potri.005G127900.1,Potri.005G127900.3,Potri.016G059700.2,Potri.002G131300.1,Potri.014G086600.1,Potri.001G026200.1,Potri.005G244500.1,	0.0350769
Molecular function	DNA-binding transcription factor activity	GO:0003700	3	0.00189146	1.85417	24	3403	106	27868	Potri.013G079700.1,Potri.002G065600.1,Potri.013G079700.2,Potri.005G192900.1,Potri.013G079700.6,Potri.006G101000.1,Potri.011G123300.1,Potri.001G129900.1,Potri.013G046700.1,Potri.011G125900.1,Potri.015G142700.1,Potri.017G059600.1,Potri.018G075200.1,Potri.011G149300.1,Potri.011G149300.2,Potri.012G055600.1,Potri.018G019800.1,Potri.005G168700.1,Potri.018G141600.1,Potri.006G138900.1,Potri.003G079500.1,…	0.0379869
Molecular function	ubiquitin-like protein transferase activity	GO:0019787	4	0.00234926	2.58384	12	1221	106	27868	Potri.010G231100.2,Potri.005G127900.2,Potri.005G127900.1,Potri.005G127900.3,Potri.016G059700.2,Potri.002G131300.1,Potri.004G061800.1,Potri.014G086600.1,Potri.001G026200.1,Potri.009G015000.4,Potri.009G015000.6,Potri.005G244500.1,	0.0435517
Molecular function	transmembrane receptor protein serine/threonine kinase activity	GO:0004675	8	0.00582545	3.7029	6	426	106	27868	Potri.014G156400.1,Potri.001G149100.1,Potri.001G411400.1,Potri.006G126000.1,Potri.003G085300.2,Potri.005G128200.1,	0.0779963
Molecular function	transcription regulator activity	GO:0140110	2	0.00616982	1.69253	24	3728	106	27868	Potri.013G079700.1,Potri.002G065600.1,Potri.013G079700.2,Potri.005G192900.1,Potri.013G079700.6,Potri.006G101000.1,Potri.011G123300.1,Potri.001G129900.1,Potri.013G046700.1,Potri.011G125900.1,Potri.015G142700.1,Potri.017G059600.1,Potri.018G075200.1,Potri.011G149300.1,Potri.011G149300.2,Potri.012G055600.1,Potri.018G019800.1,Potri.005G168700.1,Potri.018G141600.1,Potri.006G138900.1,Potri.003G079500.1,…	0.0782593
Molecular function	transmembrane receptor protein kinase activity	GO:0019199	7	0.00678725	3.58508	6	440	106	27868	Potri.014G156400.1,Potri.001G149100.1,Potri.001G411400.1,Potri.006G126000.1,Potri.003G085300.2,Potri.005G128200.1,	0.0778918
Molecular function	protein serine/threonine kinase activity	GO:0004674	7	0.00756073	2.00284	15	1969	106	27868	Potri.014G156400.1,Potri.001G278600.1,Potri.004G025600.1,Potri.005G062500.1,Potri.008G132300.1,Potri.005G257500.2,Potri.001G149100.1,Potri.002G162500.2,Potri.001G411400.1,Potri.006G126000.1,Potri.003G085300.2,Potri.005G128200.1,Potri.019G128100.1,Potri.016G138400.1,Potri.002G099700.1,	0.0792233
Molecular function	ubiquitin-protein transferase activity	GO:0004842	5	0.0136424	2.24898	10	1169	106	27868	Potri.010G231100.2,Potri.005G127900.2,Potri.005G127900.1,Potri.005G127900.3,Potri.016G059700.2,Potri.002G131300.1,Potri.004G061800.1,Potri.014G086600.1,Potri.001G026200.1,Potri.005G244500.1,	0.109594
Molecular function	phosphotransferase activity, alcohol group as acceptor	GO:0016773	5	0.0188823	1.71834	17	2601	106	27868	Potri.014G156400.1,Potri.001G278600.1,Potri.004G025600.1,Potri.009G046200.2,Potri.005G062500.1,Potri.008G132300.1,Potri.005G257500.2,Potri.001G149100.1,Potri.002G162500.2,Potri.005G197500.2,Potri.001G411400.1,Potri.006G126000.1,Potri.003G085300.2,Potri.005G128200.1,Potri.019G128100.1,Potri.016G138400.1,Potri.002G099700.1,	0.116683
Molecular function	transmembrane signaling receptor activity	GO:0004888	4	0.0218597	2.76743	6	570	106	27868	Potri.014G156400.1,Potri.001G149100.1,Potri.001G411400.1,Potri.006G126000.1,Potri.003G085300.2,Potri.005G128200.1,	0.131705
Molecular function	protein kinase activity	GO:0004672	6	0.0220492	1.76368	15	2236	106	27868	Potri.014G156400.1,Potri.001G278600.1,Potri.004G025600.1,Potri.005G062500.1,Potri.008G132300.1,Potri.005G257500.2,Potri.001G149100.1,Potri.002G162500.2,Potri.001G411400.1,Potri.006G126000.1,Potri.003G085300.2,Potri.005G128200.1,Potri.019G128100.1,Potri.016G138400.1,Potri.002G099700.1,	0.129606
Molecular function	calmodulin binding	GO:0005516	4	0.0223052	3.12983	5	420	106	27868	Potri.002G166300.1,Potri.012G077000.2,Potri.011G149300.1,Potri.011G149300.2,Potri.014G024200.3,	0.12799
Molecular function	kinase activity	GO:0016301	5	0.0295483	1.63117	17	2740	106	27868	Potri.014G156400.1,Potri.001G278600.1,Potri.004G025600.1,Potri.009G046200.2,Potri.005G062500.1,Potri.008G132300.1,Potri.005G257500.2,Potri.001G149100.1,Potri.002G162500.2,Potri.005G197500.2,Potri.001G411400.1,Potri.006G126000.1,Potri.003G085300.2,Potri.005G128200.1,Potri.019G128100.1,Potri.016G138400.1,Potri.002G099700.1,	0.13963
Molecular function	transcription regulatory region nucleic acid binding	GO:0001067	5	0.039685	2.07421	8	1014	106	27868	Potri.013G046700.1,Potri.011G125900.1,Potri.011G149300.1,Potri.011G149300.2,Potri.012G055600.1,Potri.018G019800.1,Potri.003G079500.1,Potri.019G123500.1,	0.173892
Molecular function	transcription cis-regulatory region binding	GO:0000976	8	0.039685	2.07421	8	1014	106	27868	Potri.013G046700.1,Potri.011G125900.1,Potri.011G149300.1,Potri.011G149300.2,Potri.012G055600.1,Potri.018G019800.1,Potri.003G079500.1,Potri.019G123500.1,	0.173892
Molecular function	signaling receptor activity	GO:0038023	3	0.0406491	2.38644	6	661	106	27868	Potri.014G156400.1,Potri.001G149100.1,Potri.001G411400.1,Potri.006G126000.1,Potri.003G085300.2,Potri.005G128200.1,	0.171867
Molecular function	transferase activity	GO:0016740	3	0.0461475	1.31144	34	6816	106	27868	Potri.010G231100.2,Potri.014G156400.1,Potri.001G278600.1,Potri.005G127900.2,Potri.005G127900.1,Potri.004G025600.1,Potri.005G127900.3,Potri.009G046200.2,Potri.005G062500.1,Potri.008G132300.1,Potri.016G059700.2,Potri.002G191600.1,Potri.003G100500.1,Potri.010G011300.1,Potri.005G257500.2,Potri.013G046700.1,Potri.001G149100.1,Potri.002G162500.2,Potri.002G131300.1,Potri.005G197500.2,Potri.001G411400.1,…	0.182321
Biological process	response to oxygen-containing compound	GO:1901700	4	3.336e-10	2.44486	50	4949	133	32185	Potri.T137100.1,Potri.002G065600.1,Potri.014G156400.1,Potri.015G018800.1,Potri.005G192900.1,Potri.012G141300.3,Potri.012G141300.1,Potri.012G041900.2,Potri.014G127700.1,Potri.012G041900.1,Potri.011G123300.1,Potri.001G393800.1,Potri.001G192600.1,Potri.009G036100.1,Potri.002G191600.1,Potri.004G158500.1,Potri.011G112400.1,Potri.006G258100.1,Potri.012G047100.1,Potri.010G011300.1,Potri.015G133900.2,Pot…	4.26674e-07
Biological process	response to water deprivation	GO:0009414	6	1.0466e-09	4.8049	22	1108	133	32185	Potri.005G192900.1,Potri.012G141300.3,Potri.012G141300.1,Potri.012G041900.2,Potri.014G127700.1,Potri.012G041900.1,Potri.011G123300.1,Potri.001G393800.1,Potri.002G191600.1,Potri.004G158500.1,Potri.011G112400.1,Potri.002G203500.1,Potri.003G173100.1,Potri.001G026200.1,Potri.009G015000.4,Potri.009G015000.6,Potri.018G075200.1,Potri.019G003800.2,Potri.019G003800.1,Potri.005G168700.1,Potri.003G192200.1,…	6.69299e-07
Biological process	response to water	GO:0009415	5	1.31913e-09	4.74495	22	1122	133	32185	Potri.005G192900.1,Potri.012G141300.3,Potri.012G141300.1,Potri.012G041900.2,Potri.014G127700.1,Potri.012G041900.1,Potri.011G123300.1,Potri.001G393800.1,Potri.002G191600.1,Potri.004G158500.1,Potri.011G112400.1,Potri.002G203500.1,Potri.003G173100.1,Potri.001G026200.1,Potri.009G015000.4,Potri.009G015000.6,Potri.018G075200.1,Potri.019G003800.2,Potri.019G003800.1,Potri.005G168700.1,Potri.003G192200.1,…	5.62388e-07
Biological process	response to heat	GO:0009408	5	2.40169e-09	6.71036	16	577	133	32185	Potri.012G041900.2,Potri.012G041900.1,Potri.001G192600.1,Potri.002G191600.1,Potri.002G166300.1,Potri.015G057000.1,Potri.015G056900.2,Potri.015G056900.1,Potri.002G160900.1,Potri.009G015000.4,Potri.009G015000.6,Potri.018G075200.1,Potri.019G003800.2,Potri.019G003800.1,Potri.016G138400.1,Potri.019G123500.1,	7.6794e-07
Biological process	response to chemical	GO:0042221	3	2.67211e-09	1.91377	67	8472	133	32185	Potri.T137100.1,Potri.002G065600.1,Potri.014G156400.1,Potri.001G278600.1,Potri.005G127900.2,Potri.005G127900.1,Potri.015G018800.1,Potri.005G127900.3,Potri.005G192900.1,Potri.012G141300.3,Potri.012G141300.1,Potri.002G094600.1,Potri.012G041900.2,Potri.010G059900.1,Potri.014G127700.1,Potri.012G041900.1,Potri.011G123300.1,Potri.001G393800.1,Potri.001G192600.1,Potri.009G036100.1,Potri.002G191600.1,Pot…	6.83525e-07
Biological process	response to acid chemical	GO:0001101	4	4.08662e-09	2.70499	39	3489	133	32185	Potri.002G065600.1,Potri.005G192900.1,Potri.012G141300.3,Potri.012G141300.1,Potri.012G041900.2,Potri.014G127700.1,Potri.012G041900.1,Potri.011G123300.1,Potri.001G393800.1,Potri.009G036100.1,Potri.002G191600.1,Potri.004G158500.1,Potri.011G112400.1,Potri.006G258100.1,Potri.015G133900.2,Potri.015G133900.1,Potri.002G162500.2,Potri.001G312300.1,Potri.002G203500.1,Potri.003G173100.1,Potri.012G131800.1,…	8.71132e-07
Biological process	response to stimulus	GO:0050896	2	2.13651e-08	1.50864	94	15078	133	32185	Potri.010G162300.1,Potri.T137100.1,Potri.002G065600.1,Potri.010G231100.2,Potri.014G156400.1,Potri.001G278600.1,Potri.005G127900.2,Potri.005G127900.1,Potri.015G018800.1,Potri.004G025600.1,Potri.005G127900.3,Potri.005G192900.1,Potri.012G141300.3,Potri.004G050000.2,Potri.012G141300.1,Potri.002G094600.1,Potri.012G041900.2,Potri.010G059900.1,Potri.014G127700.1,Potri.005G062500.1,Potri.012G041900.1,Pot…	3.90371e-06
Biological process	response to temperature stimulus	GO:0009266	4	3.34137e-08	3.52965	25	1714	133	32185	Potri.012G141300.3,Potri.012G141300.1,Potri.012G041900.2,Potri.014G127700.1,Potri.012G041900.1,Potri.001G192600.1,Potri.006G249200.1,Potri.002G191600.1,Potri.004G158500.1,Potri.002G162500.2,Potri.002G203500.1,Potri.002G166300.1,Potri.015G057000.1,Potri.015G056900.2,Potri.015G056900.1,Potri.002G160900.1,Potri.009G015000.4,Potri.009G015000.6,Potri.018G075200.1,Potri.019G003800.2,Potri.019G003800.1,…	5.34201e-06
[truncated: 444 more rows]
